# Supplementary material for: Pleiotropic Meta-Analysis of Age-Related Phenotypes Addressing Evolutionary Uncertainty in Their Molecular Mechanisms
Source: Front Genet. 2019 May 10;10:433. doi: 10.3389/fgene.2019.00433 (PMC6524409; doi:10.3389/fgene.2019.00433)
Supplement: Supplementary file 1 [file Table_2.XLSX]

## Sheet: Supplementary Table_2A
Supplementary Table 2A. Linkage disequilibrium (LD, r2) for SNPs from the univariate meta-analysis of individual phenotypes reported in Table 2, which are within ±1Mb flanking region.
ID_SNP_A	SNP_A	CHR_A	BP_A	Table_B	ID_SNP_B	SNP_B	CHR_B	BP_B	R_square
24	rs3130062	6	31558135	S3	25	rs3131382	6	32436600	0.674192
24	rs3130062	6	31558135	S3	26	rs3134943	6	31739953	0.228587
24	rs3130062	6	31558135	S3	27	rs3129868	6	32179984	0.152146
25	rs3131382	6	31739953	S3	26	rs3134943	6	32436600	0.315289
25	rs3131382	6	31739953	S3	27	rs3129868	6	32179984	0.21337
26	rs3134943	6	32179984	S3	27	rs3129868	6	32436600	0.589125
44	rs2238017	12	2069379	S3	45	rs2238018	12	2069495	0.464066
59	rs4941192	18	63276726	S3	60	rs17070959	18	63283686	0.629076
LD was evaluated in MESA with cut off r2=0.01.
BP = base pairs; CHR = chromosome

## Sheet: Supplementary Table_2B
Supplementary Table 2B. Cohort-specific results for SNPs from the univariate meta-analysis of individual phenotypes reported in Table 2.
									ARIC			CHS			FHS_C1			FHS_C2			FHS_C3			MESA			CARDIA			META			FISHER
ID	Locus	SNP	Chr	Location	SNP function	EA	EAF	Trait	β	SE	p-value	β	SE	p-value	β	SE	p-value	β	SE	p-value	β	SE	p-value	β	SE	p-value	β	SE	p-value	β_meta	SE_meta	P_meta	P_Fisher
1	TNFRSF1B	rs5745938	1	12165317	upstream	a	0.043	AlbU				-0.3495	0.2815	0.2143				-0.1102	0.1692	0.5149	-0.6568	0.09541	5.81e-12	0.03912	0.2681	0.884	1.095	0.6383	0.08618	-0.4441	0.07586	4.775e-09	2.055e-09
2	PLA2G5	rs11573294	1	20091603	UTR-3	g	0.023	AlbU				-1.176	0.2143	4.06e-08				-0.6079	0.1768	0.0005864	-0.2637	0.2438	0.2794	-0.7244	0.1189	1.11e-09	-0.2428	0.2302	0.2915	-0.6574	0.07901	8.746e-17	5.011e-16
3	TGFBR3	rs17131556	1	91768996	intron	g	0.042	AlbU				-0.5732	0.1776	0.001249				-0.2696	0.1764	0.1265	0.0473	0.1804	0.7931	-0.3989	0.13	0.00215	-0.7005	0.1545	5.75e-06	-0.4004	0.0715	2.138e-08	4.11e-08
4	MYBPHL	rs17645031	1	109292316	downstream	a	0.083	TC	-4.299	0.8092	1.08e-07	-6.371	1.314	1.25e-06	-2.618	3.222	0.4165	-4.544	1.381	0.0009985	-5.556	1.208	4.26e-06	-4.378	1.525	0.004103	-5.328	1.946	0.00619	-4.867	0.4935	6.012e-23	4.524e-19
5	F5	rs9332664	1	169517708	intron	t	0.026	AlbU				-0.6938	0.2202	0.001628				-0.9898	0.1663	2.64e-09	0.1705	0.2015	0.3973	-0.09651	0.2736	0.7243	-0.5556	0.1636	0.0006835	-0.5142	0.087	3.399e-09	5.754e-11
6	F5	rs9332684	1	169582297	intron	g	0.026	AlbU				-0.4781	0.2848	0.09322				-0.288	0.1892	0.128	-0.2617	0.1937	0.1766	-0.4993	0.1355	0.0002296	-0.6469	0.1714	0.0001609	-0.4512	0.08021	1.852e-08	1.139e-06
7	RYR2	rs10157718	1	237093677	intron	t	0.023	AlbU				-1.081	0.176	8.15e-10				-0.2781	0.2315	0.2297	0.4974	0.2484	0.04524	-0.4137	0.1963	0.03501	-0.5332	0.1616	0.0009671	-0.4808	0.08724	3.552e-08	2.198e-11
8	ABCG5/DYNC2LI1	rs17031666	2	43815975	intron	c	0.031	AlbU				-0.1751	0.2424	0.4699				-0.4586	0.1568	0.003452	-0.67	0.1138	3.98e-09	0.09742	0.251	0.6979	-0.2773	0.2665	0.298	-0.4593	0.07788	3.685e-09	3.635e-08
9	EPAS1	rs17035091	2	46383270	intron	g	0.037	AlbU				-0.6254	0.2134	0.003378				0.04638	0.277	0.867	-0.4215	0.1401	0.002625	-0.6629	0.1209	4.15e-08	-0.2509	0.2316	0.2788	-0.4892	0.07603	1.238e-10	3.468e-09
10	MEIS1	rs7563565	2	66489460	intron	a	0.031	AlbU				-0.4351	0.2821	0.1231				-0.4555	0.1619	0.004891	-0.4976	0.1355	0.0002406	0.3658	0.4115	0.374	-0.6553	0.152	1.62e-05	-0.4933	0.08049	8.845e-10	2.522e-08
11	FABP1	rs2970900	2	88124102	intron	g	0.023	AlbU				-1.044	0.1804	7.1e-09				-0.2675	0.2206	0.2253	-0.3227	0.1419	0.02298	-0.3353	0.2006	0.09464	-0.3238	0.1977	0.1014	-0.4639	0.08128	1.148e-08	1.148e-08
12	DPP4	rs10490422	2	162059903	intron	a	0.022	AlbU				-1.19	0.1953	1.11e-09				-0.2151	0.2422	0.3745	-0.2314	0.17	0.1733	0.156	0.4557	0.732	-0.4465	0.1571	0.004496	-0.4887	0.09009	5.802e-08	8.133e-09
13	CPS1	rs7558276	2	210634680	intron	a	0.027	AlbU				-0.8563	0.2335	0.0002445				0.07688	0.425	0.8564	0.1421	0.3028	0.6389	-0.6208	0.1069	6.24e-09	-0.2586	0.2056	0.2085	-0.5082	0.08278	8.271e-10	6.219e-09
14	VHL	rs17610448	3	10153488	3 prime UTR	c	0.024	AlbU				-0.4456	0.28	0.1114				-0.3771	0.1785	0.03468	-0.02752	0.2823	0.9223	-0.5984	0.1285	3.22e-06	-0.5922	0.1796	0.0009766	-0.4888	0.08213	2.659e-09	2.225e-07
15	TGFBR2	rs3087463	3	30605604	upstream	a	0.023	AlbU				-0.9082	0.2265	6.07e-05				-0.005398	0.2919	0.9852	-0.5652	0.1331	2.17e-05	-0.3824	0.2167	0.07767	-0.4883	0.1635	0.002814	-0.5197	0.08265	3.21e-10	9.501e-09
16	FOXP1	rs17747268	3	71006431	intron	c	0.029	AlbU				-0.5574	0.3015	0.06449				-0.7358	0.1319	2.4e-08	-0.3229	0.1551	0.03733	-0.3291	0.1866	0.07783	-0.5329	0.169	0.001621	-0.5176	0.07586	8.857e-12	3.871e-10
17	SLC34A2	rs11731126	4	25671935	intron	a	0.03	AlbU				-0.02857	0.2526	0.9099				-0.7638	0.1266	1.6e-09	-0.2094	0.1471	0.1546	0.3095	0.3048	0.31	-0.4575	0.1957	0.01944	-0.412	0.07877	1.694e-07	3.667e-08
18	TBC1D1	rs4832741	4	37895064	intron	g	0.022	AlbU										0.1971	0.421	0.6397	-0.4122	0.1476	0.005239	-0.6937	0.1089	1.92e-10	-0.3575	0.1976	0.0704	-0.5292	0.07869	1.754e-11	2.418e-10
19	FABP2	rs1511024	4	119319026	3 prime UTR	a	0.033	AlbU				-0.7843	0.2091	0.0001755				-0.5744	0.148	0.0001039	0.4947	0.2774	0.07448	-0.3063	0.1996	0.1249	-0.4918	0.1623	0.002442	-0.4433	0.08316	9.814e-08	1.319e-08
20	SLC1A3*	rs2562544	5	36524655	upstream	g	0.021	AlbU										-0.8466	0.1559	5.6e-08	-0.5412	0.1131	1.72e-06	-0.04182	0.319	0.8957	-0.3986	0.1872	0.03322	-0.564	0.07964	1.423e-12	1.964e-11
21	ADGRV1	rs12522091	5	90956871	intron	a	0.028	AlbU				-1.449	0.1529	2.64e-21				-0.4373	0.2088	0.03618	-0.06532	0.2328	0.7791	0.1494	0.3695	0.686	-0.1042	0.2907	0.7201	-0.71	0.09838	5.33e-13	1.18e-17
22	GLRX*	rs17085170	5	95836627	intron	a	0.051	AlbU				-0.1926	0.2128	0.3654				-0.2079	0.252	0.4095	-0.3116	0.1457	0.03248	-0.6384	0.1237	2.43e-07	-0.32	0.1598	0.04522	-0.4036	0.07265	2.778e-08	8.305e-07
23	F13A1	rs3024471	6	6319302	intron	g	0.028	AlbU				-0.7225	0.1795	5.69e-05				-0.6106	0.1377	9.24e-06	-0.3714	0.1893	0.04979	0.4105	0.3836	0.2846	-0.341	0.1689	0.04347	-0.483	0.08071	2.169e-09	1.066e-08
24	NFKBIL1	rs3130062	6	31558135	missense	g	0.069	TC	-1.861	0.9407	0.04794	-3.188	1.487	0.03209	-1.25	3.224	0.6983	-4.506	1.487	0.002443	-6.225	1.242	5.44e-07	-3.798	1.753	0.0303	-0.06223	2.216	0.9776	-3.321	0.5498	1.534e-09	6.166e-08
25	MSH5	rs3131382	6	31739953	5 prime UTR	a	0.069	TC	-1.91	0.936	0.04125	-2.619	1.486	0.07809	-0.4064	3.155	0.8975	-5.219	1.516	0.0005777	-6.333	1.184	8.88e-08	-3.844	1.704	0.0241	-0.6378	2.248	0.7766	-3.44	0.5435	2.465e-10	6.61e-09
26	RNF5/AGPAT1	rs3134943	6	32179984	intron	a	0.137	TC	-1.352	0.685	0.04841	-1.584	1.106	0.1522	-2.921	2.387	0.2211	-1.483	1.069	0.1653	-4.883	0.8769	2.57e-08	-2.748	1.186	0.02048	0.157	1.516	0.9175	-2.206	0.3939	2.121e-08	1.53e-07
27	HLA-DRA*	rs3129868	6	32436600	upstream	a	0.141	TC	-1.453	0.6751	0.03138	-3.105	1.062	0.003469	-5.851	2.439	0.01646	-0.3282	1.071	0.7592	-4.794	0.8904	7.29e-08	-2.501	1.245	0.04465	0.03178	1.516	0.9833	-2.299	0.3934	5.081e-09	9.586e-09
28	ESR1	rs17761320	6	151830830	intron	a	0.043	AlbU				-0.759	0.1713	9.37e-06				-0.3141	0.2918	0.2819	-0.4346	0.1265	0.0005886	-0.454	0.1838	0.01353	0.5597	0.3781	0.1388	-0.4571	0.08307	3.746e-08	7.076e-08
29	ESR1	rs6913408	6	152056977	intron	a	0.029	AlbU				-0.3306	0.2746	0.2287				1.656	0.3875	1.92e-05	-0.6505	0.1209	7.42e-08	0.4506	0.3585	0.2088	-0.2663	0.1692	0.1155	-0.3331	0.08735	0.000137	4.135e-10
30	EGFR	rs6968014	7	55179749	intron	t	0.026	AlbU				-1.075	0.1756	9.1e-10				0.8526	0.4082	0.03675	-0.08256	0.201	0.6812	-0.2234	0.1672	0.1816	-0.2035	0.1751	0.2451	-0.3528	0.08718	5.194e-05	2.855e-08
31	MLXIPL	rs17145750	7	73612048	intron	a	0.153	HDLC	1.067	0.2918	0.0002537	1.226	0.4022	0.002312	0.4459	0.9431	0.6364	0.754	0.442	0.088	0.6413	0.4661	0.1688	0.9289	0.6131	0.1298	0.9075	0.5581	0.1039	0.947	0.1699	2.49e-08	2.208e-05
32	HGF	rs5745660	7	81745771	intron	a	0.032	AlbU				-0.5178	0.2006	0.009827				-0.2039	0.2616	0.4357	-0.2029	0.174	0.2436	-0.6609	0.1163	1.32e-08	-0.2178	0.1773	0.2192	-0.4395	0.0749	4.413e-09	7.279e-08
33	CDK5	rs2069454	7	151055895	intron	g	0.048	AlbU				-0.006959	0.2386	0.9767				-0.05452	0.2667	0.838	-0.4923	0.08687	1.45e-08	-0.1731	0.1493	0.2461	-0.3725	0.1478	0.01171	-0.357	0.06265	1.215e-08	5.712e-07
34	DEFA1*	rs12675298	8	6971291	downstream	a	0.023	AlbU				-0.04867	0.3738	0.8964				0.4981	0.3129	0.1114	-0.589	0.09664	1.09e-09	-0.3486	0.1779	0.05001	-0.2882	0.1862	0.1217	-0.42	0.07354	1.123e-08	1.978e-08
35	MMP16	rs11996222	8	88204251	intron	a	0.061	AlbU				-0.5991	0.2243	0.007564				-0.3985	0.1443	0.005736	-0.1978	0.1342	0.1405	-0.3882	0.1211	0.001352	-0.4738	0.1636	0.003783	-0.3765	0.06608	1.222e-08	5.284e-07
36	SQLE	rs16900175	8	125011901	intron	c	0.022	AlbU				-0.966	0.2312	2.95e-05				-0.6796	0.1863	0.0002639	-0.3608	0.1547	0.01972	-0.3513	0.1968	0.07422	-0.6798	0.2013	0.0007312	-0.562	0.08458	3.022e-11	4.354e-10
37	GPR20	rs36092215	8	141357146	missense	a	0.04	AlbU				-0.6715	0.2076	0.001217				-0.1885	0.3299	0.5676	-0.3819	0.1653	0.0209	-0.5087	0.143	0.0003762	-0.3962	0.1951	0.04228	-0.4618	0.08329	2.943e-08	2.802e-06
38	VLDLR	rs35845312	9	2620592	intron/upstream	a	0.022	AlbU				0.6321	0.61	0.3001				-0.7549	0.1505	5.25e-07	0.1374	0.2402	0.5673	-0.5843	0.1539	0.0001462	-0.357	0.2057	0.08255	-0.4796	0.0877	4.541e-08	3.011e-08
39	CDKN2A	rs3731249	9	21970917	missense/3 prime UTR	a	0.03	AlbU				-0.4502	0.2157	0.03688				-0.005317	0.2159	0.9804	-0.03401	0.217	0.8755	-0.6625	0.1122	3.56e-09	-0.667	0.1768	0.0001616	-0.481	0.07546	1.833e-10	8.66e-10
40	ZFAND5	rs13292980	9	72358555	intron	a	0.066	AlbU				0.04681	0.3808	0.9022				-0.6068	0.1188	3.22e-07	-0.295	0.1253	0.01856	-0.3668	0.1488	0.01366	-0.4569	0.1623	0.004862	-0.4247	0.06673	1.962e-10	1.163e-08
41	SORCS1	rs822008	10	106784843	intron	g	0.024	IL6	-0.2016	0.1327	0.1286							0.09773	0.1029	0.3421	0.07983	0.07144	0.2638	-0.3971	0.061	7.54e-11				-0.1515	0.04029	0.0001704	3.484e-09
42	LRRC4C**	rs10160664	11	41894276		a	0.022	CRP				-0.3549	0.07893	6.9e-06				0.1309	0.09865	0.1845	0.1261	0.1086	0.2457	-0.219	0.1035	0.03443	-0.3813	0.08656	1.06e-05	-0.1812	0.04171	1.398e-05	4.309e-09
42	LRRC4C**	rs10160664	11	41894276		a	0.022	AlbU				-0.6059	0.2347	0.009823				-0.3733	0.2256	0.09807	-0.3346	0.1837	0.0686	-0.3552	0.2197	0.1059	-0.6639	0.1406	2.34e-06	-0.4987	0.0849	4.245e-09	3.069e-07
43	GIF/TCN1*	rs17597065	11	59848727	upstream/downstream	g	0.041	AlbU				-0.5932	0.2008	0.003137				0.2465	0.3643	0.4986	-0.6549	0.1399	2.84e-06	0.3644	0.2766	0.1876	-0.5577	0.1721	0.00119	-0.4635	0.08762	1.22e-07	2.801e-08
44	SIDT2	rs1784042	11	117194760	intron	a	0.402	TC	-1.131	0.479	0.01823	-1.74	0.7414	0.01895	-3.193	1.673	0.05623	-2.192	0.7266	0.002552	-1.675	0.6263	0.007497	-1.845	0.8818	0.03639	-0.183	1.085	0.8661	-1.539	0.2761	2.486e-08	5.354e-06
45	CACNA1C	rs2238017	12	2069379	intron	g	0.329	HR	-0.485	0.1314	0.0002224	-0.261	0.204	0.2007	-0.3554	0.4657	0.4454	-0.5103	0.2222	0.02165	-0.8883	0.2468	0.0003183	-0.3423	0.2605	0.1888	-0.2411	0.353	0.4947	-0.4651	0.08276	1.915e-08	5.732e-06
46	CACNA1C	rs2238018	12	2069495	intron	a	0.187	HR	-0.6604	0.1582	2.98e-05	-0.3481	0.2416	0.1497	-1.007	0.5765	0.08063	-0.4115	0.2675	0.124	-1.247	0.2991	3.05e-05	-0.5478	0.3088	0.07605	-0.2642	0.4594	0.5653	-0.6177	0.09976	5.94e-10	8.021e-08
47	BCAT1	rs4963823	12	24929329	intron	a	0.022	AlbU				-1.02	0.1668	9.73e-10				1.142	0.5625	0.04233	-0.3439	0.1799	0.05594	-0.1713	0.2494	0.4922	-0.1265	0.325	0.6972	-0.4985	0.1023	1.101e-06	2.305e-08
48	PRKAG1	rs1126930	12	49005349	missense/upstream	c	0.032	AlbU				-0.7822	0.1909	4.16e-05				-0.4026	0.1864	0.03078	-0.4671	0.1205	0.0001058	-0.1776	0.1767	0.3151	-0.3836	0.1835	0.03659	-0.4405	0.07316	1.73e-09	4.14e-08
49	LRP1	rs1800137	12	57154683	synonymous	a	0.022	AlbU										-0.5208	0.2105	0.01335	-0.5577	0.1474	0.000154	0.4951	0.5265	0.3471	-0.8304	0.1849	7.08e-06	-0.5907	0.09928	2.689e-09	1.666e-08
50	LRP1	rs34577247	12	57184890	missense	a	0.021	AlbU				-0.6891	0.2071	0.0008771				-0.435	0.2108	0.0391	-0.6029	0.1391	1.46e-05	0.2551	0.5827	0.6615	-0.5073	0.1622	0.001766	-0.5456	0.08499	1.36e-10	1.777e-08
51	NTS	rs11117072	12	85882569	3 prime UTR	a	0.034	AlbU				-0.1021	0.2749	0.7102				-0.001027	0.4894	0.9983	-0.4333	0.1188	0.0002636	-0.6331	0.142	8.31e-06	-0.4382	0.1522	0.00398	-0.455	0.07432	9.232e-10	1.342e-07
52	DIABLO	rs7957117	12	122209055	intron	c	0.021	ADPN				-0.2824	0.1042	0.006695				-0.142	0.04454	0.001429	-0.1667	0.03699	6.59e-06	0.08707	0.1351	0.5194				-0.1553	0.0269	7.722e-09	8.716e-08
53	BNIP2	rs1057058	15	59672705	synonymous	a	0.035	AlbU				-0.4392	0.2684	0.1017				-0.541	0.1643	0.0009883	-0.3314	0.1468	0.024	-0.3591	0.1362	0.00839	-0.4515	0.157	0.004043	-0.4129	0.07221	1.078e-08	1.187e-06
54	AGRP*	rs13334182	16	67490121	intron/upstream	a	0.022	AlbU				0.7194	0.4757	0.1305				-0.5546	0.1659	0.0008275	-0.02357	0.2273	0.9174	-0.4309	0.1212	0.0003761	-0.6638	0.1588	2.93e-05	-0.4354	0.07719	1.688e-08	3.043e-08
55	POLR2A	rs4265880	17	7492948	intron	a	0.036	AlbU				-0.7925	0.2586	0.002181				-0.3273	0.1446	0.02356	-0.5112	0.1356	0.0001639	0.6327	0.3879	0.1029	-0.4599	0.1513	0.002362	-0.425	0.07727	3.781e-08	5.221e-08
56	GAS7	rs9894339	17	10049295	intron	g	0.024	AlbU				-0.8753	0.2163	5.18e-05				-0.1976	0.2906	0.4965	0.2618	0.3039	0.3891	-0.6594	0.1242	1.09e-07				-0.5599	0.09584	5.143e-09	4.244e-09
57	EIF1/GAST*	rs12949732	17	41701367	downstream/upstream	g	0.024	AlbU				-1.174	0.1608	2.78e-13				0.5473	0.3611	0.1295	-0.1428	0.1558	0.3594	-0.1651	0.2042	0.4186	0.7177	0.4722	0.1286	-0.4123	0.09284	8.963e-06	4.844e-11
58	YES1*	rs9945303	18	813556	upstream	g	0.033	AlbU				-1.164	0.1514	1.52e-14				-0.1718	0.2653	0.5172	-0.3207	0.1402	0.02218	-0.1118	0.233	0.6316	0.6217	0.4598	0.1763	-0.5207	0.08709	2.246e-09	1.973e-12
59	BCL2	rs4941192	18	63276726	intron	g	0.04	AlbU				-0.5823	0.1922	0.002443				-0.449	0.1935	0.0203	0.0385	0.2186	0.8602	-0.5464	0.129	2.28e-05	-0.3655	0.188	0.05194	-0.43	0.0783	3.995e-08	7.927e-07
60	BCL2	rs17070959	18	63283686	intron	a	0.034	AlbU				-0.6273	0.2115	0.003021				-0.4297	0.2275	0.05885	-0.1661	0.2513	0.5086	-0.7009	0.1352	2.17e-07	-0.309	0.1983	0.1191	-0.517	0.08523	1.319e-09	5.848e-08
61	NOTCH3	rs12082	19	15159825	3 prime UTR	a	0.029	AlbU				-0.4555	0.2237	0.04173				-0.2619	0.2031	0.1971	-0.4488	0.128	0.0004539	-0.5217	0.1403	0.0002009	-0.1953	0.2022	0.334	-0.4106	0.07443	3.45e-08	3.011e-06
62	BAX	rs4645886	19	48956428	intron	a	0.023	AlbU				-0.7791	0.2166	0.000321				-0.6906	0.1417	1.09e-06	-0.4348	0.2013	0.0308	-0.4225	0.1606	0.008527	-0.1577	0.2292	0.4914	-0.5281	0.08069	5.96e-11	1.919e-09
63	FLT3LG/RPL13A	rs1879266	19	49486803	3 prime UTR/upstream	g	0.166	AlbS	-0.0171	0.004559	0.0001768	-0.02488	0.006953	0.0003452	-0.01741	0.02995	0.5611	-0.02357	0.008773	0.007226	-0.01006	0.008202	0.2201				-0.0004024	0.01282	0.975	-0.01748	0.003103	1.781e-08	4.107e-06
64	ERVV-1*	rs1650940	19	53004046	upstream	g	0.083	AlbU				-0.8891	0.1493	2.63e-09				-0.3957	0.143	0.005645	0.3311	0.3353	0.3234	-0.2619	0.1646	0.1116	0.05495	0.2409	0.8196	-0.4146	0.07986	2.082e-07	1.387e-08
Chr = chromosome; Location = location in base pairs; EA = effect allele; EAF = EA frequency.
β = effect size; SE = standard error.
Trait indicates the phenotype attained GW significance in the fixed-effects meta-analysis (β_meta and p_meta) and/or Fisher’s test (p_Fisher).
ADPN = Adiponectin; AlbU = albumin in urine; AlbS = albumin in serum; CRP = C-reactive protein; HR = heart rate; HDL-C = high-density lipoprotein cholesterol; IL6 = interleukin 6; TC = total cholesterol; TG = triglycerides.
