# Supplementary material for: Pleiotropic Meta-Analysis of Age-Related Phenotypes Addressing Evolutionary Uncertainty in Their Molecular Mechanisms
Source: Front Genet. 2019 May 10;10:433. doi: 10.3389/fgene.2019.00433 (PMC6524409; doi:10.3389/fgene.2019.00433)
Supplement: Supplementary file 2 [file Table_3.XLSX]

## Sheet: Supplementary Table_3A
Supplementary Table 3A. Linkage disequilibrium (LD, r2) for replicated SNPs reported in Supplementary Table 3B, which are within ±1Mb flanking region.
ID_SNP_A	SNP_A	CHR_A	BP_A	Table_B	ID_SNP_B	SNP_B	CHR_B	BP_B	r2
2	rs1167998	1	62465961	S3B	3	rs12130333	1	62726106	0.454
4	rs585362	1	109247173	S3B	5	rs10858082	1	109256099	0.108
4	rs585362	1	109247173	S3B	11	rs12127701	1	109295642	0.094
4	rs585362	1	109247173	S3B	7	rs4970834	1	109272258	0.183
4	rs585362	1	109247173	S3B	8	rs611917	1	109272630	0.082
4	rs585362	1	109247173	S3B	9	rs629301	1	109275684	0.171
4	rs585362	1	109247173	S3B	10	rs657420	1	109283514	0.045
4	rs585362	1	109247173	S3B	6	rs6657811	1	109264661	0.338
5	rs10858082	1	109256099	S3B	11	rs12127701	1	109295642	0.031
5	rs10858082	1	109256099	S3B	7	rs4970834	1	109272258	0.177
5	rs10858082	1	109256099	S3B	8	rs611917	1	109272630	0.476
5	rs10858082	1	109256099	S3B	9	rs629301	1	109275684	0.27
5	rs10858082	1	109256099	S3B	10	rs657420	1	109283514	0.206
5	rs10858082	1	109256099	S3B	6	rs6657811	1	109264661	0.191
6	rs6657811	1	109264661	S3B	11	rs12127701	1	109295642	0.152
6	rs6657811	1	109264661	S3B	7	rs4970834	1	109272258	0.277
6	rs6657811	1	109264661	S3B	8	rs611917	1	109272630	0.262
6	rs6657811	1	109264661	S3B	9	rs629301	1	109275684	0.433
6	rs6657811	1	109264661	S3B	10	rs657420	1	109283514	0.067
7	rs4970834	1	109272258	S3B	11	rs12127701	1	109295642	0.093
7	rs4970834	1	109272258	S3B	8	rs611917	1	109272630	0.402
7	rs4970834	1	109272258	S3B	9	rs629301	1	109275684	0.675
7	rs4970834	1	109272258	S3B	10	rs657420	1	109283514	0.154
8	rs611917	1	109272630	S3B	11	rs12127701	1	109295642	0.05
8	rs611917	1	109272630	S3B	9	rs629301	1	109275684	0.538
8	rs611917	1	109272630	S3B	10	rs657420	1	109283514	0.232
9	rs629301	1	109275684	S3B	11	rs12127701	1	109295642	0.07
9	rs629301	1	109275684	S3B	10	rs657420	1	109283514	0.175
10	rs657420	1	109283514	S3B	11	rs12127701	1	109295642	0.068
12	rs1205	1	159712443	S3B	15	rs12084589	1	159718651	0.029
12	rs1205	1	159712443	S3B	13	rs1800947	1	159713648	0.14
12	rs1205	1	159712443	S3B	14	rs3091244	1	159714875	0.289
13	rs1800947	1	159713648	S3B	14	rs3091244	1	159714875	0.041
14	rs3091244	1	159714875	S3B	15	rs12084589	1	159718651	0.104
17	rs1042031	2	21002881	S3B	21	rs12691202	2	21026844	0.174
17	rs1042031	2	21002881	S3B	24	rs1367117	2	21041028	0.085
17	rs1042031	2	21002881	S3B	25	rs17398765	2	21047879	0.012
17	rs1042031	2	21002881	S3B	18	rs2678379	2	21003688	0.058
17	rs1042031	2	21002881	S3B	23	rs531819	2	21040767	0.098
17	rs1042031	2	21002881	S3B	20	rs533617	2	21011100	0.012
17	rs1042031	2	21002881	S3B	22	rs679899	2	21028042	0.232
17	rs1042031	2	21002881	S3B	19	rs693	2	21009323	0.232
17	rs1042031	2	21002881	S3B	26	rs754524	2	21088669	0.056
18	rs2678379	2	21003688	S3B	21	rs12691202	2	21026844	0.012
18	rs2678379	2	21003688	S3B	24	rs1367117	2	21041028	0.118
18	rs2678379	2	21003688	S3B	25	rs17398765	2	21047879	0.015
18	rs2678379	2	21003688	S3B	23	rs531819	2	21040767	0.039
18	rs2678379	2	21003688	S3B	20	rs533617	2	21011100	0.165
18	rs2678379	2	21003688	S3B	22	rs679899	2	21028042	0.256
18	rs2678379	2	21003688	S3B	19	rs693	2	21009323	0.284
18	rs2678379	2	21003688	S3B	26	rs754524	2	21088669	0.072
19	rs693	2	21009323	S3B	21	rs12691202	2	21026844	0.04
19	rs693	2	21009323	S3B	24	rs1367117	2	21041028	0.355
19	rs693	2	21009323	S3B	25	rs17398765	2	21047879	0.058
19	rs693	2	21009323	S3B	23	rs531819	2	21040767	0.152
19	rs693	2	21009323	S3B	20	rs533617	2	21011100	0.05
19	rs693	2	21009323	S3B	22	rs679899	2	21028042	0.382
19	rs693	2	21009323	S3B	26	rs754524	2	21088669	0.205
20	rs533617	2	21011100	S3B	24	rs1367117	2	21041028	0.02
20	rs533617	2	21011100	S3B	23	rs531819	2	21040767	0.011
20	rs533617	2	21011100	S3B	22	rs679899	2	21028042	0.048
20	rs533617	2	21011100	S3B	26	rs754524	2	21088669	0.014
21	rs12691202	2	21026844	S3B	24	rs1367117	2	21041028	0.015
21	rs12691202	2	21026844	S3B	23	rs531819	2	21040767	0.19
21	rs12691202	2	21026844	S3B	22	rs679899	2	21028042	0.048
21	rs12691202	2	21026844	S3B	26	rs754524	2	21088669	0.014
22	rs679899	2	21028042	S3B	24	rs1367117	2	21041028	0.384
22	rs679899	2	21028042	S3B	25	rs17398765	2	21047879	0.06
22	rs679899	2	21028042	S3B	26	rs754524	2	21088669	0.216
23	rs531819	2	21040767	S3B	24	rs1367117	2	21041028	0.078
23	rs531819	2	21040767	S3B	25	rs17398765	2	21047879	0.014
23	rs531819	2	21040767	S3B	26	rs754524	2	21088669	0.024
24	rs1367117	2	21041028	S3B	25	rs17398765	2	21047879	0.162
24	rs1367117	2	21041028	S3B	26	rs754524	2	21088669	0.524
25	rs17398765	2	21047879	S3B	26	rs754524	2	21088669	0.195
27	rs7593448	2	27226425	S3B	31	rs1260326	2	27508073	0.168
27	rs7593448	2	27226425	S3B	35	rs13030345	2	27780307	0.06
27	rs7593448	2	27226425	S3B	34	rs2068834	2	27616672	0.079
27	rs7593448	2	27226425	S3B	33	rs6547735	2	27608740	0.012
27	rs7593448	2	27226425	S3B	28	rs7586601	2	27361799	0.284
27	rs7593448	2	27226425	S3B	29	rs780090	2	27495607	0.035
27	rs7593448	2	27226425	S3B	32	rs814295	2	27520348	0.016
27	rs7593448	2	27226425	S3B	30	rs8179219	2	27507950	0.048
28	rs7586601	2	27361799	S3B	31	rs1260326	2	27508073	0.491
28	rs7586601	2	27361799	S3B	35	rs13030345	2	27780307	0.123
28	rs7586601	2	27361799	S3B	34	rs2068834	2	27616672	0.188
28	rs7586601	2	27361799	S3B	33	rs6547735	2	27608740	0.031
28	rs7586601	2	27361799	S3B	36	rs6708889	2	27884825	0.029
28	rs7586601	2	27361799	S3B	29	rs780090	2	27495607	0.067
28	rs7586601	2	27361799	S3B	32	rs814295	2	27520348	0.112
28	rs7586601	2	27361799	S3B	30	rs8179219	2	27507950	0.053
29	rs780090	2	27495607	S3B	31	rs1260326	2	27508073	0.135
29	rs780090	2	27495607	S3B	35	rs13030345	2	27780307	0.016
29	rs780090	2	27495607	S3B	34	rs2068834	2	27616672	0.029
29	rs780090	2	27495607	S3B	33	rs6547735	2	27608740	0.019
29	rs780090	2	27495607	S3B	36	rs6708889	2	27884825	0.018
29	rs780090	2	27495607	S3B	32	rs814295	2	27520348	0.019
30	rs8179219	2	27507950	S3B	31	rs1260326	2	27508073	0.034
30	rs8179219	2	27507950	S3B	35	rs13030345	2	27780307	0.018
30	rs8179219	2	27507950	S3B	34	rs2068834	2	27616672	0.015
30	rs8179219	2	27507950	S3B	33	rs6547735	2	27608740	0.146
31	rs1260326	2	27508073	S3B	35	rs13030345	2	27780307	0.242
31	rs1260326	2	27508073	S3B	34	rs2068834	2	27616672	0.395
31	rs1260326	2	27508073	S3B	33	rs6547735	2	27608740	0.082
31	rs1260326	2	27508073	S3B	36	rs6708889	2	27884825	0.058
31	rs1260326	2	27508073	S3B	32	rs814295	2	27520348	0.114
32	rs814295	2	27520348	S3B	35	rs13030345	2	27780307	0.036
32	rs814295	2	27520348	S3B	34	rs2068834	2	27616672	0.064
32	rs814295	2	27520348	S3B	33	rs6547735	2	27608740	0.435
32	rs814295	2	27520348	S3B	36	rs6708889	2	27884825	0.364
33	rs6547735	2	27608740	S3B	35	rs13030345	2	27780307	0.052
33	rs6547735	2	27608740	S3B	34	rs2068834	2	27616672	0.104
33	rs6547735	2	27608740	S3B	36	rs6708889	2	27884825	0.424
34	rs2068834	2	27616672	S3B	35	rs13030345	2	27780307	0.515
34	rs2068834	2	27616672	S3B	36	rs6708889	2	27884825	0.062
35	rs13030345	2	27780307	S3B	36	rs6708889	2	27884825	0.054
37	rs4299376	2	43845437	S3B	38	rs4953023	2	43846861	0.036
40	rs2062632	3	186743392	S3B	41	rs16861210	3	186848709	0.012
41	rs16861210	3	186848709	S3B	42	rs17366568	3	186852664	0.014
41	rs16861210	3	186848709	S3B	43	rs3774261	3	186853770	0.102
42	rs17366568	3	186852664	S3B	43	rs3774261	3	186853770	0.058
45	rs10474434	5	75348856	S3B	46	rs12916	5	75360714	0.45
45	rs10474434	5	75348856	S3B	47	rs3804231	5	75400954	0.471
45	rs10474434	5	75348856	S3B	48	rs4704220	5	75461731	0.351
46	rs12916	5	75360714	S3B	47	rs3804231	5	75400954	0.215
46	rs12916	5	75360714	S3B	48	rs4704220	5	75461731	0.697
47	rs3804231	5	75400954	S3B	48	rs4704220	5	75461731	0.224
49	rs2794719	6	26088662	S3B	50	rs1799945	6	26090951	0.133
49	rs2794719	6	26088662	S3B	51	rs1800562	6	26092913	0.086
50	rs1799945	6	26090951	S3B	51	rs1800562	6	26092913	0.013
54	rs11974409	7	73575060	S3B	55	rs799165	7	73637727	0.499
57	rs258	8	19954741	S3B	66	rs2197089	8	19968862	0.412
57	rs258	8	19954741	S3B	58	rs268	8	19956018	0.02
57	rs258	8	19954741	S3B	59	rs271	8	19956191	0.172
57	rs258	8	19954741	S3B	60	rs301	8	19959423	0.09
57	rs258	8	19954741	S3B	61	rs316	8	19960925	0.043
57	rs258	8	19954741	S3B	62	rs328	8	19962213	0.037
57	rs258	8	19954741	S3B	64	rs3289	8	19965681	0.013
57	rs258	8	19954741	S3B	63	rs4922115	8	19965319	0.018
57	rs258	8	19954741	S3B	68	rs6586891	8	20057087	0.039
57	rs258	8	19954741	S3B	65	rs9644636	8	19967385	0.156
58	rs268	8	19956018	S3B	66	rs2197089	8	19968862	0.019
58	rs268	8	19956018	S3B	67	rs7013777	8	20020845	0.011
58	rs268	8	19956018	S3B	65	rs9644636	8	19967385	0.038
59	rs271	8	19956191	S3B	66	rs2197089	8	19968862	0.112
59	rs271	8	19956191	S3B	60	rs301	8	19959423	0.257
59	rs271	8	19956191	S3B	61	rs316	8	19960925	0.013
59	rs271	8	19956191	S3B	62	rs328	8	19962213	0.296
59	rs271	8	19956191	S3B	63	rs4922115	8	19965319	0.01
59	rs271	8	19956191	S3B	68	rs6586891	8	20057087	0.079
59	rs271	8	19956191	S3B	67	rs7013777	8	20020845	0.067
59	rs271	8	19956191	S3B	65	rs9644636	8	19967385	0.048
60	rs301	8	19959423	S3B	66	rs2197089	8	19968862	0.225
60	rs301	8	19959423	S3B	61	rs316	8	19960925	0.451
60	rs301	8	19959423	S3B	62	rs328	8	19962213	0.372
60	rs301	8	19959423	S3B	64	rs3289	8	19965681	0.01
60	rs301	8	19959423	S3B	63	rs4922115	8	19965319	0.288
60	rs301	8	19959423	S3B	68	rs6586891	8	20057087	0.147
60	rs301	8	19959423	S3B	67	rs7013777	8	20020845	0.266
60	rs301	8	19959423	S3B	65	rs9644636	8	19967385	0.1
61	rs316	8	19960925	S3B	66	rs2197089	8	19968862	0.109
61	rs316	8	19960925	S3B	62	rs328	8	19962213	0.015
61	rs316	8	19960925	S3B	63	rs4922115	8	19965319	0.698
61	rs316	8	19960925	S3B	68	rs6586891	8	20057087	0.062
61	rs316	8	19960925	S3B	67	rs7013777	8	20020845	0.09
61	rs316	8	19960925	S3B	65	rs9644636	8	19967385	0.052
62	rs328	8	19962213	S3B	66	rs2197089	8	19968862	0.089
62	rs328	8	19962213	S3B	63	rs4922115	8	19965319	0.019
62	rs328	8	19962213	S3B	68	rs6586891	8	20057087	0.06
62	rs328	8	19962213	S3B	67	rs7013777	8	20020845	0.131
62	rs328	8	19962213	S3B	65	rs9644636	8	19967385	0.041
63	rs4922115	8	19965319	S3B	66	rs2197089	8	19968862	0.145
63	rs4922115	8	19965319	S3B	68	rs6586891	8	20057087	0.091
63	rs4922115	8	19965319	S3B	67	rs7013777	8	20020845	0.151
63	rs4922115	8	19965319	S3B	65	rs9644636	8	19967385	0.074
64	rs3289	8	19965681	S3B	66	rs2197089	8	19968862	0.021
64	rs3289	8	19965681	S3B	68	rs6586891	8	20057087	0.046
64	rs3289	8	19965681	S3B	67	rs7013777	8	20020845	0.016
64	rs3289	8	19965681	S3B	65	rs9644636	8	19967385	0.011
65	rs9644636	8	19967385	S3B	66	rs2197089	8	19968862	0.407
65	rs9644636	8	19967385	S3B	68	rs6586891	8	20057087	0.017
65	rs9644636	8	19967385	S3B	67	rs7013777	8	20020845	0.099
66	rs2197089	8	19968862	S3B	68	rs6586891	8	20057087	0.135
67	rs7013777	8	20020845	S3B	68	rs6586891	8	20057087	0.397
69	rs4871603	8	125468125	S3B	70	rs10808546	8	125483576	0.402
69	rs4871603	8	125468125	S3B	71	rs8180991	8	125488108	0.111
70	rs10808546	8	125483576	S3B	71	rs8180991	8	125488108	0.064
73	rs11789603	9	104884738	S3B	74	rs3890182	9	104885374	0.016
74	rs3890182	9	104885374	S3B	75	rs1883025	9	104902020	0.198
76	rs11196174	10	112974337	S3B	78	rs6585202	10	113023044	0.244
76	rs11196174	10	112974337	S3B	77	rs7903146	10	112998590	0.26
77	rs7903146	10	112998590	S3B	79	rs6585202	10	113023044	0.437
79	rs174570	11	61829740	S3B	80	rs1535	11	61830500	0.312
81	rs10830962	11	92965261	S3B	82	rs10830963	11	92975544	0.515
83	rs480823	11	116655013	S3B	91	rs10750097	11	116793324	0.094
83	rs480823	11	116655013	S3B	88	rs12286037	11	116781491	0.013
83	rs480823	11	116655013	S3B	86	rs180327	11	116752943	0.052
83	rs480823	11	116655013	S3B	84	rs486394	11	116655605	0.218
83	rs480823	11	116655013	S3B	85	rs4938303	11	116714271	0.098
83	rs480823	11	116655013	S3B	95	rs5142	11	116831134	0.085
83	rs480823	11	116655013	S3B	90	rs603446	11	116783719	0.015
83	rs480823	11	116655013	S3B	89	rs618923	11	116783443	0.022
83	rs480823	11	116655013	S3B	87	rs6589565	11	116769521	0.273
83	rs480823	11	116655013	S3B	92	rs6589568	11	116800022	0.032
83	rs480823	11	116655013	S3B	97	rs6589602	11	117166349	0.028
83	rs480823	11	116655013	S3B	94	rs675	11	116820959	0.012
83	rs480823	11	116655013	S3B	96	rs689243	11	116851977	0.036
83	rs480823	11	116655013	S3B	93	rs7396835	11	116813312	0.059
84	rs486394	11	116655605	S3B	91	rs10750097	11	116793324	0.066
84	rs486394	11	116655605	S3B	88	rs12286037	11	116781491	0.079
84	rs486394	11	116655605	S3B	86	rs180327	11	116752943	0.144
84	rs486394	11	116655605	S3B	85	rs4938303	11	116714271	0.055
84	rs486394	11	116655605	S3B	95	rs5142	11	116831134	0.02
84	rs486394	11	116655605	S3B	90	rs603446	11	116783719	0.05
84	rs486394	11	116655605	S3B	87	rs6589565	11	116769521	0.044
84	rs486394	11	116655605	S3B	94	rs675	11	116820959	0.011
84	rs486394	11	116655605	S3B	96	rs689243	11	116851977	0.013
84	rs486394	11	116655605	S3B	93	rs7396835	11	116813312	0.011
85	rs4938303	11	116714271	S3B	91	rs10750097	11	116793324	0.584
85	rs4938303	11	116714271	S3B	88	rs12286037	11	116781491	0.177
85	rs4938303	11	116714271	S3B	86	rs180327	11	116752943	0.04
85	rs4938303	11	116714271	S3B	95	rs5142	11	116831134	0.096
85	rs4938303	11	116714271	S3B	90	rs603446	11	116783719	0.264
85	rs4938303	11	116714271	S3B	89	rs618923	11	116783443	0.023
85	rs4938303	11	116714271	S3B	87	rs6589565	11	116769521	0.149
85	rs4938303	11	116714271	S3B	92	rs6589568	11	116800022	0.427
85	rs4938303	11	116714271	S3B	97	rs6589602	11	117166349	0.132
85	rs4938303	11	116714271	S3B	94	rs675	11	116820959	0.016
85	rs4938303	11	116714271	S3B	96	rs689243	11	116851977	0.2
85	rs4938303	11	116714271	S3B	93	rs7396835	11	116813312	0.058
86	rs180327	11	116752943	S3B	91	rs10750097	11	116793324	0.074
86	rs180327	11	116752943	S3B	88	rs12286037	11	116781491	0.122
86	rs180327	11	116752943	S3B	95	rs5142	11	116831134	0.031
86	rs180327	11	116752943	S3B	90	rs603446	11	116783719	0.443
86	rs180327	11	116752943	S3B	89	rs618923	11	116783443	0.361
86	rs180327	11	116752943	S3B	87	rs6589565	11	116769521	0.125
86	rs180327	11	116752943	S3B	97	rs6589602	11	117166349	0.014
86	rs180327	11	116752943	S3B	94	rs675	11	116820959	0.149
86	rs180327	11	116752943	S3B	96	rs689243	11	116851977	0.043
86	rs180327	11	116752943	S3B	93	rs7396835	11	116813312	0.085
87	rs6589565	11	116769521	S3B	91	rs10750097	11	116793324	0.202
87	rs6589565	11	116769521	S3B	95	rs5142	11	116831134	0.333
87	rs6589565	11	116769521	S3B	90	rs603446	11	116783719	0.057
87	rs6589565	11	116769521	S3B	89	rs618923	11	116783443	0.023
87	rs6589565	11	116769521	S3B	92	rs6589568	11	116800022	0.201
87	rs6589565	11	116769521	S3B	97	rs6589602	11	117166349	0.04
87	rs6589565	11	116769521	S3B	94	rs675	11	116820959	0.012
87	rs6589565	11	116769521	S3B	96	rs689243	11	116851977	0.062
87	rs6589565	11	116769521	S3B	93	rs7396835	11	116813312	0.262
88	rs12286037	11	116781491	S3B	91	rs10750097	11	116793324	0.28
88	rs12286037	11	116781491	S3B	90	rs603446	11	116783719	0.056
88	rs12286037	11	116781491	S3B	89	rs618923	11	116783443	0.025
88	rs12286037	11	116781491	S3B	92	rs6589568	11	116800022	0.015
88	rs12286037	11	116781491	S3B	97	rs6589602	11	117166349	0.042
88	rs12286037	11	116781491	S3B	94	rs675	11	116820959	0.014
88	rs12286037	11	116781491	S3B	96	rs689243	11	116851977	0.062
89	rs618923	11	116783443	S3B	91	rs10750097	11	116793324	0.086
89	rs618923	11	116783443	S3B	90	rs603446	11	116783719	0.257
89	rs618923	11	116783443	S3B	92	rs6589568	11	116800022	0.011
89	rs618923	11	116783443	S3B	97	rs6589602	11	117166349	0.013
89	rs618923	11	116783443	S3B	94	rs675	11	116820959	0.301
89	rs618923	11	116783443	S3B	96	rs689243	11	116851977	0.01
89	rs618923	11	116783443	S3B	93	rs7396835	11	116813312	0.016
90	rs603446	11	116783719	S3B	91	rs10750097	11	116793324	0.2
90	rs603446	11	116783719	S3B	95	rs5142	11	116831134	0.046
90	rs603446	11	116783719	S3B	92	rs6589568	11	116800022	0.183
90	rs603446	11	116783719	S3B	97	rs6589602	11	117166349	0.061
90	rs603446	11	116783719	S3B	94	rs675	11	116820959	0.117
90	rs603446	11	116783719	S3B	96	rs689243	11	116851977	0.167
90	rs603446	11	116783719	S3B	93	rs7396835	11	116813312	0.082
91	rs10750097	11	116793324	S3B	95	rs5142	11	116831134	0.112
91	rs10750097	11	116793324	S3B	92	rs6589568	11	116800022	0.316
91	rs10750097	11	116793324	S3B	97	rs6589602	11	117166349	0.096
91	rs10750097	11	116793324	S3B	94	rs675	11	116820959	0.013
91	rs10750097	11	116793324	S3B	96	rs689243	11	116851977	0.145
91	rs10750097	11	116793324	S3B	93	rs7396835	11	116813312	0.072
92	rs6589568	11	116800022	S3B	95	rs5142	11	116831134	0.199
92	rs6589568	11	116800022	S3B	97	rs6589602	11	117166349	0.063
92	rs6589568	11	116800022	S3B	94	rs675	11	116820959	0.018
92	rs6589568	11	116800022	S3B	96	rs689243	11	116851977	0.138
92	rs6589568	11	116800022	S3B	93	rs7396835	11	116813312	0.136
93	rs7396835	11	116813312	S3B	95	rs5142	11	116831134	0.552
93	rs7396835	11	116813312	S3B	97	rs6589602	11	117166349	0.112
93	rs7396835	11	116813312	S3B	94	rs675	11	116820959	0.033
93	rs7396835	11	116813312	S3B	96	rs689243	11	116851977	0.145
94	rs675	11	116820959	S3B	95	rs5142	11	116831134	0.019
94	rs675	11	116820959	S3B	97	rs6589602	11	117166349	0.072
94	rs675	11	116820959	S3B	96	rs689243	11	116851977	0.061
95	rs5142	11	116831134	S3B	97	rs6589602	11	117166349	0.08
95	rs5142	11	116831134	S3B	96	rs689243	11	116851977	0.102
96	rs689243	11	116851977	S3B	97	rs6589602	11	117166349	0.57
103	rs11632618	15	58432507	S3B	104	rs17190517	15	58436945	0.062
103	rs11632618	15	58432507	S3B	106	rs572410	15	58449185	0.212
103	rs11632618	15	58432507	S3B	105	rs588136	15	58438299	0.278
104	rs17190517	15	58436945	S3B	106	rs572410	15	58449185	0.072
104	rs17190517	15	58436945	S3B	105	rs588136	15	58438299	0.226
105	rs588136	15	58438299	S3B	106	rs572410	15	58449185	0.417
109	rs1138429	16	56909009	S3B	113	rs12708967	16	56959299	0.063
109	rs1138429	16	56909009	S3B	116	rs12720918	16	56960300	0.045
109	rs1138429	16	56909009	S3B	123	rs1532624	16	56971567	0.015
109	rs1138429	16	56909009	S3B	131	rs1800777	16	56983407	0.054
109	rs1138429	16	56909009	S3B	118	rs1864163	16	56963321	0.021
109	rs1138429	16	56909009	S3B	110	rs247615	16	56950851	0.042
109	rs1138429	16	56909009	S3B	114	rs3764261	16	56959412	0.016
109	rs1138429	16	56909009	S3B	129	rs5880	16	56981179	0.046
109	rs1138429	16	56909009	S3B	119	rs7203984	16	56965346	0.048
110	rs247615	16	56950851	S3B	115	rs12447924	16	56960280	0.011
110	rs247615	16	56950851	S3B	113	rs12708967	16	56959299	0.134
110	rs247615	16	56950851	S3B	116	rs12720918	16	56960300	0.066
110	rs247615	16	56950851	S3B	123	rs1532624	16	56971567	0.028
110	rs247615	16	56950851	S3B	131	rs1800777	16	56983407	0.026
110	rs247615	16	56950851	S3B	118	rs1864163	16	56963321	0.067
110	rs247615	16	56950851	S3B	114	rs3764261	16	56959412	0.026
110	rs247615	16	56950851	S3B	117	rs4783961	16	56960982	0.02
110	rs247615	16	56950851	S3B	129	rs5880	16	56981179	0.032
110	rs247615	16	56950851	S3B	120	rs708273	16	56966037	0.011
110	rs247615	16	56950851	S3B	119	rs7203984	16	56965346	0.069
110	rs247615	16	56950851	S3B	130	rs9923854	16	56983090	0.011
110	rs247615	16	56950851	S3B	111	rs9989419	16	56951227	0.08
111	rs9989419	16	56951227	S3B	122	rs11076174	16	56969234	0.059
111	rs9989419	16	56951227	S3B	113	rs12708967	16	56959299	0.183
111	rs9989419	16	56951227	S3B	116	rs12720918	16	56960300	0.05
111	rs9989419	16	56951227	S3B	123	rs1532624	16	56971567	0.268
111	rs9989419	16	56951227	S3B	125	rs158477	16	56973698	0.015
111	rs9989419	16	56951227	S3B	131	rs1800777	16	56983407	0.023
111	rs9989419	16	56951227	S3B	118	rs1864163	16	56963321	0.21
111	rs9989419	16	56951227	S3B	126	rs289715	16	56974596	0.05
111	rs9989419	16	56951227	S3B	127	rs289716	16	56975464	0.038
111	rs9989419	16	56951227	S3B	128	rs289717	16	56975476	0.027
111	rs9989419	16	56951227	S3B	114	rs3764261	16	56959412	0.197
111	rs9989419	16	56951227	S3B	117	rs4783961	16	56960982	0.01
111	rs9989419	16	56951227	S3B	129	rs5880	16	56981179	0.022
111	rs9989419	16	56951227	S3B	124	rs5883	16	56973441	0.058
111	rs9989419	16	56951227	S3B	112	rs6499863	16	56958105	0.126
111	rs9989419	16	56951227	S3B	119	rs7203984	16	56965346	0.115
111	rs9989419	16	56951227	S3B	121	rs820299	16	56966372	0.059
111	rs9989419	16	56951227	S3B	130	rs9923854	16	56983090	0.011
112	rs6499863	16	56958105	S3B	122	rs11076174	16	56969234	0.157
112	rs6499863	16	56958105	S3B	115	rs12447924	16	56960280	0.063
112	rs6499863	16	56958105	S3B	113	rs12708967	16	56959299	0.044
112	rs6499863	16	56958105	S3B	116	rs12720918	16	56960300	0.075
112	rs6499863	16	56958105	S3B	123	rs1532624	16	56971567	0.141
112	rs6499863	16	56958105	S3B	125	rs158477	16	56973698	0.021
112	rs6499863	16	56958105	S3B	118	rs1864163	16	56963321	0.34
112	rs6499863	16	56958105	S3B	126	rs289715	16	56974596	0.02
112	rs6499863	16	56958105	S3B	127	rs289716	16	56975464	0.015
112	rs6499863	16	56958105	S3B	128	rs289717	16	56975476	0.012
112	rs6499863	16	56958105	S3B	114	rs3764261	16	56959412	0.089
112	rs6499863	16	56958105	S3B	117	rs4783961	16	56960982	0.19
112	rs6499863	16	56958105	S3B	129	rs5880	16	56981179	0.012
112	rs6499863	16	56958105	S3B	124	rs5883	16	56973441	0.037
112	rs6499863	16	56958105	S3B	120	rs708273	16	56966037	0.018
112	rs6499863	16	56958105	S3B	119	rs7203984	16	56965346	0.042
112	rs6499863	16	56958105	S3B	121	rs820299	16	56966372	0.045
112	rs6499863	16	56958105	S3B	130	rs9923854	16	56983090	0.012
113	rs12708967	16	56959299	S3B	122	rs11076174	16	56969234	0.019
113	rs12708967	16	56959299	S3B	115	rs12447924	16	56960280	0.069
113	rs12708967	16	56959299	S3B	116	rs12720918	16	56960300	0.583
113	rs12708967	16	56959299	S3B	123	rs1532624	16	56971567	0.088
113	rs12708967	16	56959299	S3B	131	rs1800777	16	56983407	0.093
113	rs12708967	16	56959299	S3B	118	rs1864163	16	56963321	0.152
113	rs12708967	16	56959299	S3B	126	rs289715	16	56974596	0.018
113	rs12708967	16	56959299	S3B	127	rs289716	16	56975464	0.015
113	rs12708967	16	56959299	S3B	114	rs3764261	16	56959412	0.107
113	rs12708967	16	56959299	S3B	117	rs4783961	16	56960982	0.195
113	rs12708967	16	56959299	S3B	129	rs5880	16	56981179	0.111
113	rs12708967	16	56959299	S3B	124	rs5883	16	56973441	0.026
113	rs12708967	16	56959299	S3B	120	rs708273	16	56966037	0.091
113	rs12708967	16	56959299	S3B	119	rs7203984	16	56965346	0.264
113	rs12708967	16	56959299	S3B	121	rs820299	16	56966372	0.014
113	rs12708967	16	56959299	S3B	130	rs9923854	16	56983090	0.011
114	rs3764261	16	56959412	S3B	122	rs11076174	16	56969234	0.037
114	rs3764261	16	56959412	S3B	115	rs12447924	16	56960280	0.146
114	rs3764261	16	56959412	S3B	116	rs12720918	16	56960300	0.186
114	rs3764261	16	56959412	S3B	123	rs1532624	16	56971567	0.587
114	rs3764261	16	56959412	S3B	125	rs158477	16	56973698	0.321
114	rs3764261	16	56959412	S3B	131	rs1800777	16	56983407	0.011
114	rs3764261	16	56959412	S3B	132	rs1801706	16	56983750	0.054
114	rs3764261	16	56959412	S3B	118	rs1864163	16	56963321	0.149
114	rs3764261	16	56959412	S3B	126	rs289715	16	56974596	0.133
114	rs3764261	16	56959412	S3B	127	rs289716	16	56975464	0.013
114	rs3764261	16	56959412	S3B	128	rs289717	16	56975476	0.187
114	rs3764261	16	56959412	S3B	117	rs4783961	16	56960982	0.476
114	rs3764261	16	56959412	S3B	124	rs5883	16	56973441	0.027
114	rs3764261	16	56959412	S3B	120	rs708273	16	56966037	0.199
114	rs3764261	16	56959412	S3B	119	rs7203984	16	56965346	0.076
114	rs3764261	16	56959412	S3B	121	rs820299	16	56966372	0.286
114	rs3764261	16	56959412	S3B	130	rs9923854	16	56983090	0.026
115	rs12447924	16	56960280	S3B	116	rs12720918	16	56960300	0.117
115	rs12447924	16	56960280	S3B	123	rs1532624	16	56971567	0.233
115	rs12447924	16	56960280	S3B	125	rs158477	16	56973698	0.119
115	rs12447924	16	56960280	S3B	131	rs1800777	16	56983407	0.015
115	rs12447924	16	56960280	S3B	132	rs1801706	16	56983750	0.013
115	rs12447924	16	56960280	S3B	118	rs1864163	16	56963321	0.096
115	rs12447924	16	56960280	S3B	126	rs289715	16	56974596	0.01
115	rs12447924	16	56960280	S3B	127	rs289716	16	56975464	0.031
115	rs12447924	16	56960280	S3B	128	rs289717	16	56975476	0.227
115	rs12447924	16	56960280	S3B	117	rs4783961	16	56960982	0.312
115	rs12447924	16	56960280	S3B	129	rs5880	16	56981179	0.015
115	rs12447924	16	56960280	S3B	124	rs5883	16	56973441	0.013
115	rs12447924	16	56960280	S3B	120	rs708273	16	56966037	0.625
115	rs12447924	16	56960280	S3B	119	rs7203984	16	56965346	0.062
115	rs12447924	16	56960280	S3B	121	rs820299	16	56966372	0.466
115	rs12447924	16	56960280	S3B	130	rs9923854	16	56983090	0.016
116	rs12720918	16	56960300	S3B	122	rs11076174	16	56969234	0.031
116	rs12720918	16	56960300	S3B	125	rs158477	16	56973698	0.021
116	rs12720918	16	56960300	S3B	131	rs1800777	16	56983407	0.05
116	rs12720918	16	56960300	S3B	132	rs1801706	16	56983750	0.106
116	rs12720918	16	56960300	S3B	118	rs1864163	16	56963321	0.047
116	rs12720918	16	56960300	S3B	126	rs289715	16	56974596	0.033
116	rs12720918	16	56960300	S3B	127	rs289716	16	56975464	0.016
116	rs12720918	16	56960300	S3B	128	rs289717	16	56975476	0.024
116	rs12720918	16	56960300	S3B	117	rs4783961	16	56960982	0.029
116	rs12720918	16	56960300	S3B	129	rs5880	16	56981179	0.059
116	rs12720918	16	56960300	S3B	124	rs5883	16	56973441	0.012
116	rs12720918	16	56960300	S3B	120	rs708273	16	56966037	0.157
116	rs12720918	16	56960300	S3B	119	rs7203984	16	56965346	0.124
116	rs12720918	16	56960300	S3B	121	rs820299	16	56966372	0.07
116	rs12720918	16	56960300	S3B	130	rs9923854	16	56983090	0.039
117	rs4783961	16	56960982	S3B	122	rs11076174	16	56969234	0.08
117	rs4783961	16	56960982	S3B	123	rs1532624	16	56971567	0.251
117	rs4783961	16	56960982	S3B	125	rs158477	16	56973698	0.323
117	rs4783961	16	56960982	S3B	131	rs1800777	16	56983407	0.028
117	rs4783961	16	56960982	S3B	132	rs1801706	16	56983750	0.064
117	rs4783961	16	56960982	S3B	126	rs289715	16	56974596	0.059
117	rs4783961	16	56960982	S3B	128	rs289717	16	56975476	0.163
117	rs4783961	16	56960982	S3B	129	rs5880	16	56981179	0.047
117	rs4783961	16	56960982	S3B	120	rs708273	16	56966037	0.414
117	rs4783961	16	56960982	S3B	119	rs7203984	16	56965346	0.021
117	rs4783961	16	56960982	S3B	121	rs820299	16	56966372	0.373
117	rs4783961	16	56960982	S3B	130	rs9923854	16	56983090	0.02
118	rs1864163	16	56963321	S3B	122	rs11076174	16	56969234	0.083
118	rs1864163	16	56963321	S3B	123	rs1532624	16	56971567	0.246
118	rs1864163	16	56963321	S3B	131	rs1800777	16	56983407	0.056
118	rs1864163	16	56963321	S3B	132	rs1801706	16	56983750	0.037
118	rs1864163	16	56963321	S3B	126	rs289715	16	56974596	0.031
118	rs1864163	16	56963321	S3B	127	rs289716	16	56975464	0.092
118	rs1864163	16	56963321	S3B	129	rs5880	16	56981179	0.066
118	rs1864163	16	56963321	S3B	124	rs5883	16	56973441	0.012
118	rs1864163	16	56963321	S3B	119	rs7203984	16	56965346	0.555
118	rs1864163	16	56963321	S3B	121	rs820299	16	56966372	0.011
118	rs1864163	16	56963321	S3B	130	rs9923854	16	56983090	0.022
119	rs7203984	16	56965346	S3B	122	rs11076174	16	56969234	0.143
119	rs7203984	16	56965346	S3B	123	rs1532624	16	56971567	0.144
119	rs7203984	16	56965346	S3B	125	rs158477	16	56973698	0.077
119	rs7203984	16	56965346	S3B	131	rs1800777	16	56983407	0.087
119	rs7203984	16	56965346	S3B	132	rs1801706	16	56983750	0.031
119	rs7203984	16	56965346	S3B	126	rs289715	16	56974596	0.02
119	rs7203984	16	56965346	S3B	127	rs289716	16	56975464	0.041
119	rs7203984	16	56965346	S3B	128	rs289717	16	56975476	0.026
119	rs7203984	16	56965346	S3B	129	rs5880	16	56981179	0.104
119	rs7203984	16	56965346	S3B	124	rs5883	16	56973441	0.011
119	rs7203984	16	56965346	S3B	120	rs708273	16	56966037	0.104
119	rs7203984	16	56965346	S3B	121	rs820299	16	56966372	0.142
119	rs7203984	16	56965346	S3B	130	rs9923854	16	56983090	0.018
120	rs708273	16	56966037	S3B	123	rs1532624	16	56971567	0.331
120	rs708273	16	56966037	S3B	125	rs158477	16	56973698	0.204
120	rs708273	16	56966037	S3B	131	rs1800777	16	56983407	0.013
120	rs708273	16	56966037	S3B	132	rs1801706	16	56983750	0.028
120	rs708273	16	56966037	S3B	126	rs289715	16	56974596	0.017
120	rs708273	16	56966037	S3B	127	rs289716	16	56975464	0.067
120	rs708273	16	56966037	S3B	128	rs289717	16	56975476	0.403
120	rs708273	16	56966037	S3B	129	rs5880	16	56981179	0.021
120	rs708273	16	56966037	S3B	124	rs5883	16	56973441	0.022
120	rs708273	16	56966037	S3B	121	rs820299	16	56966372	0.701
120	rs708273	16	56966037	S3B	130	rs9923854	16	56983090	0.03
121	rs820299	16	56966372	S3B	123	rs1532624	16	56971567	0.478
121	rs820299	16	56966372	S3B	125	rs158477	16	56973698	0.319
121	rs820299	16	56966372	S3B	131	rs1800777	16	56983407	0.017
121	rs820299	16	56966372	S3B	126	rs289715	16	56974596	0.031
121	rs820299	16	56966372	S3B	127	rs289716	16	56975464	0.013
121	rs820299	16	56966372	S3B	128	rs289717	16	56975476	0.329
121	rs820299	16	56966372	S3B	129	rs5880	16	56981179	0.028
121	rs820299	16	56966372	S3B	124	rs5883	16	56973441	0.086
121	rs820299	16	56966372	S3B	130	rs9923854	16	56983090	0.017
122	rs11076174	16	56969234	S3B	123	rs1532624	16	56971567	0.062
122	rs11076174	16	56969234	S3B	125	rs158477	16	56973698	0.011
122	rs11076174	16	56969234	S3B	132	rs1801706	16	56983750	0.013
122	rs11076174	16	56969234	S3B	126	rs289715	16	56974596	0.014
122	rs11076174	16	56969234	S3B	127	rs289716	16	56975464	0.026
122	rs11076174	16	56969234	S3B	124	rs5883	16	56973441	0.012
122	rs11076174	16	56969234	S3B	130	rs9923854	16	56983090	0.01
123	rs1532624	16	56971567	S3B	125	rs158477	16	56973698	0.124
123	rs1532624	16	56971567	S3B	131	rs1800777	16	56983407	0.012
123	rs1532624	16	56971567	S3B	132	rs1801706	16	56983750	0.014
123	rs1532624	16	56971567	S3B	126	rs289715	16	56974596	0.077
123	rs1532624	16	56971567	S3B	127	rs289716	16	56975464	0.089
123	rs1532624	16	56971567	S3B	128	rs289717	16	56975476	0.199
123	rs1532624	16	56971567	S3B	129	rs5880	16	56981179	0.017
123	rs1532624	16	56971567	S3B	124	rs5883	16	56973441	0.045
124	rs5883	16	56973441	S3B	125	rs158477	16	56973698	0.053
124	rs5883	16	56973441	S3B	132	rs1801706	16	56983750	0.253
124	rs5883	16	56973441	S3B	127	rs289716	16	56975464	0.114
124	rs5883	16	56973441	S3B	128	rs289717	16	56975476	0.027
124	rs5883	16	56973441	S3B	130	rs9923854	16	56983090	0.474
125	rs158477	16	56973698	S3B	131	rs1800777	16	56983407	0.036
125	rs158477	16	56973698	S3B	132	rs1801706	16	56983750	0.151
125	rs158477	16	56973698	S3B	126	rs289715	16	56974596	0.146
125	rs158477	16	56973698	S3B	128	rs289717	16	56975476	0.429
125	rs158477	16	56973698	S3B	129	rs5880	16	56981179	0.062
125	rs158477	16	56973698	S3B	130	rs9923854	16	56983090	0.077
126	rs289715	16	56974596	S3B	132	rs1801706	16	56983750	0.028
126	rs289715	16	56974596	S3B	127	rs289716	16	56975464	0.298
126	rs289715	16	56974596	S3B	128	rs289717	16	56975476	0.07
126	rs289715	16	56974596	S3B	129	rs5880	16	56981179	0.013
126	rs289715	16	56974596	S3B	130	rs9923854	16	56983090	0.015
127	rs289716	16	56975464	S3B	131	rs1800777	16	56983407	0.013
127	rs289716	16	56975464	S3B	132	rs1801706	16	56983750	0.449
127	rs289716	16	56975464	S3B	128	rs289717	16	56975476	0.236
127	rs289716	16	56975464	S3B	129	rs5880	16	56981179	0.019
127	rs289716	16	56975464	S3B	130	rs9923854	16	56983090	0.242
128	rs289717	16	56975476	S3B	131	rs1800777	16	56983407	0.019
128	rs289717	16	56975476	S3B	132	rs1801706	16	56983750	0.105
128	rs289717	16	56975476	S3B	129	rs5880	16	56981179	0.033
128	rs289717	16	56975476	S3B	130	rs9923854	16	56983090	0.056
129	rs5880	16	56981179	S3B	131	rs1800777	16	56983407	0.627
129	rs5880	16	56981179	S3B	132	rs1801706	16	56983750	0.01
130	rs9923854	16	56983090	S3B	132	rs1801706	16	56983750	0.535
136	rs13465	19	10692116	S3B	137	rs1529729	19	11052886	0.017
136	rs13465	19	10692116	S3B	141	rs5742911	19	11132769	0.015
136	rs13465	19	10692116	S3B	138	rs6511720	19	11091630	0.113
136	rs13465	19	10692116	S3B	140	rs688	19	11116926	0.015
136	rs13465	19	10692116	S3B	139	rs8102912	19	11095299	0.039
137	rs1529729	19	11052886	S3B	141	rs5742911	19	11132769	0.106
137	rs1529729	19	11052886	S3B	138	rs6511720	19	11091630	0.062
137	rs1529729	19	11052886	S3B	140	rs688	19	11116926	0.226
137	rs1529729	19	11052886	S3B	139	rs8102912	19	11095299	0.064
138	rs6511720	19	11091630	S3B	141	rs5742911	19	11132769	0.169
138	rs6511720	19	11091630	S3B	139	rs8102912	19	11095299	0.35
139	rs8102912	19	11095299	S3B	141	rs5742911	19	11132769	0.056
139	rs8102912	19	11095299	S3B	140	rs688	19	11116926	0.012
140	rs688	19	11116926	S3B	141	rs5742911	19	11132769	0.06
142	rs2228603	19	19219115	S3B	143	rs16996148	19	19547663	0.562
144	rs1531517	19	44738916	S3B	157	rs12721109	19	44943964	0.083
144	rs1531517	19	44738916	S3B	152	rs157580	19	44892009	0.017
144	rs1531517	19	44738916	S3B	148	rs387976	19	44875803	0.021
144	rs1531517	19	44738916	S3B	154	rs405509	19	44905579	0.013
144	rs1531517	19	44738916	S3B	155	rs440446	19	44905910	0.011
144	rs1531517	19	44738916	S3B	147	rs519113	19	44873027	0.04
144	rs1531517	19	44738916	S3B	149	rs6859	19	44878777	0.012
145	rs10402271	19	44825957	S3B	150	rs11673139	19	44879780	0.011
145	rs10402271	19	44825957	S3B	157	rs12721109	19	44943964	0.01
145	rs10402271	19	44825957	S3B	152	rs157580	19	44892009	0.094
145	rs10402271	19	44825957	S3B	153	rs2075650	19	44892362	0.044
145	rs10402271	19	44825957	S3B	148	rs387976	19	44875803	0.112
145	rs10402271	19	44825957	S3B	154	rs405509	19	44905579	0.012
145	rs10402271	19	44825957	S3B	156	rs439401	19	44911194	0.033
145	rs10402271	19	44825957	S3B	155	rs440446	19	44905910	0.047
145	rs10402271	19	44825957	S3B	146	rs4803763	19	44854034	0.615
145	rs10402271	19	44825957	S3B	147	rs519113	19	44873027	0.021
145	rs10402271	19	44825957	S3B	149	rs6859	19	44878777	0.012
146	rs4803763	19	44854034	S3B	152	rs157580	19	44892009	0.081
146	rs4803763	19	44854034	S3B	153	rs2075650	19	44892362	0.083
146	rs4803763	19	44854034	S3B	151	rs283813	19	44885917	0.014
146	rs4803763	19	44854034	S3B	148	rs387976	19	44875803	0.106
146	rs4803763	19	44854034	S3B	156	rs439401	19	44911194	0.022
146	rs4803763	19	44854034	S3B	155	rs440446	19	44905910	0.038
146	rs4803763	19	44854034	S3B	147	rs519113	19	44873027	0.015
146	rs4803763	19	44854034	S3B	149	rs6859	19	44878777	0.017
147	rs519113	19	44873027	S3B	150	rs11673139	19	44879780	0.066
147	rs519113	19	44873027	S3B	157	rs12721109	19	44943964	0.039
147	rs519113	19	44873027	S3B	152	rs157580	19	44892009	0.02
147	rs519113	19	44873027	S3B	148	rs387976	19	44875803	0.142
147	rs519113	19	44873027	S3B	156	rs439401	19	44911194	0.054
148	rs387976	19	44875803	S3B	157	rs12721109	19	44943964	0.024
148	rs387976	19	44875803	S3B	152	rs157580	19	44892009	0.17
148	rs387976	19	44875803	S3B	153	rs2075650	19	44892362	0.015
148	rs387976	19	44875803	S3B	151	rs283813	19	44885917	0.025
148	rs387976	19	44875803	S3B	154	rs405509	19	44905579	0.035
148	rs387976	19	44875803	S3B	156	rs439401	19	44911194	0.064
148	rs387976	19	44875803	S3B	155	rs440446	19	44905910	0.052
148	rs387976	19	44875803	S3B	149	rs6859	19	44878777	0.037
149	rs6859	19	44878777	S3B	158	rs103294	19	54293995	0.014
149	rs6859	19	44878777	S3B	150	rs11673139	19	44879780	0.07
149	rs6859	19	44878777	S3B	157	rs12721109	19	44943964	0.011
149	rs6859	19	44878777	S3B	152	rs157580	19	44892009	0.087
149	rs6859	19	44878777	S3B	153	rs2075650	19	44892362	0.137
149	rs6859	19	44878777	S3B	151	rs283813	19	44885917	0.02
149	rs6859	19	44878777	S3B	155	rs440446	19	44905910	0.029
150	rs11673139	19	44879780	S3B	152	rs157580	19	44892009	0.15
150	rs11673139	19	44879780	S3B	153	rs2075650	19	44892362	0.017
150	rs11673139	19	44879780	S3B	151	rs283813	19	44885917	0.01
150	rs11673139	19	44879780	S3B	154	rs405509	19	44905579	0.093
150	rs11673139	19	44879780	S3B	156	rs439401	19	44911194	0.158
150	rs11673139	19	44879780	S3B	155	rs440446	19	44905910	0.163
151	rs283813	19	44885917	S3B	152	rs157580	19	44892009	0.051
151	rs283813	19	44885917	S3B	153	rs2075650	19	44892362	0.016
151	rs283813	19	44885917	S3B	154	rs405509	19	44905579	0.06
151	rs283813	19	44885917	S3B	156	rs439401	19	44911194	0.029
151	rs283813	19	44885917	S3B	155	rs440446	19	44905910	0.03
152	rs157580	19	44892009	S3B	157	rs12721109	19	44943964	0.021
152	rs157580	19	44892009	S3B	153	rs2075650	19	44892362	0.107
152	rs157580	19	44892009	S3B	154	rs405509	19	44905579	0.353
152	rs157580	19	44892009	S3B	156	rs439401	19	44911194	0.323
152	rs157580	19	44892009	S3B	155	rs440446	19	44905910	0.633
153	rs2075650	19	44892362	S3B	154	rs405509	19	44905579	0.136
153	rs2075650	19	44892362	S3B	156	rs439401	19	44911194	0.029
153	rs2075650	19	44892362	S3B	155	rs440446	19	44905910	0.029
154	rs405509	19	44905579	S3B	157	rs12721109	19	44943964	0.01
154	rs405509	19	44905579	S3B	156	rs439401	19	44911194	0.293
154	rs405509	19	44905579	S3B	155	rs440446	19	44905910	0.589
155	rs440446	19	44905910	S3B	157	rs12721109	19	44943964	0.011
155	rs440446	19	44905910	S3B	156	rs439401	19	44911194	0.527
156	rs439401	19	44911194	S3B	157	rs12721109	19	44943964	0.01
LD for most SNPs was evaluated in ARIC.
For SNPs missing in ARIC, we used information on SNPs available in: CARDIA, FHS, CHS and MESA. Cut off for LD was r2=0.01.
BP = base pairs; CHR = chromosome

## Sheet: Supplementary Table_3B
Supplementary Table 3B. Replicated SNPs attained genome-wide significance (p < 5E-8) in the univariate meta-analysis of individual phenotypes.
ID	Locus	SNP	Chr	Location	SNP function	EA	EAF	Trait	β_meta	SE_meta	P_meta	P_Fisher	Ratio	I^2, %	P_known	ES signs
1	PCSK9	rs471705	1	55055569	intron	A	0.36986	TC	-1.671	0.2785	1.97e-09	8.165e-08	1.2282	46.5	7.84e-16	-------
2	DOCK7	rs1167998	1	62465961	intron	C	0.335022	TC	-2.315	0.2845	4.029e-16	1.606e-15	1.04059	66.7	2.48e-38	---+---
2	DOCK7	rs1167998	1	62465961	intron	C	0.335022	TG	-4.493	0.683	4.742e-11	2.808e-09	1.20726	44.8	5e-41	-------
3	DOCK7*/ATG4C*	rs12130333	1	62726106	upstream/upstream	A	0.19968	TC	-2.147	0.335	1.474e-10	8.028e-09	1.21446	37.4	9.99e-20	-------
4	CELSR2*	rs585362	1	109247173	upstream	G	0.153535	TC	-2.757	0.375	1.975e-13	1.027e-10	1.27191	0	4.06e-30	-------
5	CELSR2	rs10858082	1	109256099	intron	G	0.438707	TC	-2.195	0.2715	6.335e-16	3.338e-13	1.21815	12.2	2.64e-23	-------
6	CELSR2	rs6657811	1	109264661	intron	T	0.128686	TC	-3.888	0.4049	7.787e-22	2.706e-18	1.20156	0	4.31e-70	-------
7	CELSR2	rs4970834	1	109272258	intron	A	0.183123	TC	-5.112	0.3466	3.121e-49	2.722e-45	1.08842	16.9	1.82e-101	-------
8	CELSR2	rs611917	1	109272630	intron	G	0.319758	TC	-3.314	0.2876	9.968e-31	1.055e-27	1.11212	32.8	5.88e-82	-------
9	CELSR2	rs629301	1	109275684	3 prime UTR	C	0.2112	TC	-5.016	0.3272	4.867e-53	5.406e-49	1.08382	13.6	2e-170	-------
10	PSRC1*	rs657420	1	109283514	upstream	G	0.477172	TC	-1.934	0.2727	1.304e-12	8.56e-11	1.1805	44.8	1.69e-28	-------
11	MYBPHL	rs12127701	1	109295642	intron	G	0.0657249	TC	-3.389	0.5457	5.319e-10	3.2e-08	1.23741	43	1.39e-20	----+--
12	CRP	rs1205	1	159712443	3 prime UTR	A	0.33239	CRP	-0.153	0.01844	1.059e-16	2.176e-14	1.16928	0	<1E-299	?-----
13	CRP	rs1800947	1	159713648	synonymous	G	0.065055	CRP	-0.2157	0.03347	1.161e-10	2.126e-08	1.29492	0	5.08e-15	?-----
14	CRP*	rs3091244	1	159714875	upstream	A	0.376756	CRP	0.1473	0.01715	8.988e-18	3.882e-17	1.03872	64.9	7.1e-88	?+++++
15	CRP*	rs12084589	1	159718651	upstream	A	0.0666711	CRP	0.1502	0.02446	8.293e-10	1.042e-07	1.30065	0		++++++
16	GALNT2	rs4846918	1	230164840	intron	G	0.150927	HDLC	-1.078	0.1638	4.589e-11	1.66e-08	1.32885	0	2.74e-13	-------
17	APOB	rs1042031	2	21002881	missense	A	0.181088	TC	-2.591	0.3531	2.19e-13	2.114e-11	1.18592	39.2	5.51e-21	-------
18	APOB	rs2678379	2	21003688	intron	A	0.214017	HDLC	0.8965	0.1507	2.686e-09	3.926e-07	1.33794	30.5	4.34e-30	+++++++
19	APOB	rs693	2	21009323	synonymous	A	0.495541	TC	3.42	0.2697	7.471e-37	8.764e-34	1.09285	39.4	<1E-299	+++++++
20	APOB	rs533617	2	21011100	missense	G	0.0405134	TC	-4.131	0.694	2.65e-09	1.337e-06	1.46015	0	<1E-299	-------
20	APOB	rs533617	2	21011100	missense	G	0.0405134	TG	-9.757	1.654	3.692e-09	4.113e-06	1.56572	0	<1E-299	-------
21	APOB	rs12691202	2	21026844	missense	A	0.0379193	TC	-6.4	0.6812	5.664e-21	2.014e-18	1.14415	20	8.9e-15	-------
22	APOB	rs679899	2	21028042	missense	A	0.464894	TC	-1.916	0.2673	7.544e-13	9.156e-11	1.20762	41.5	3.32e-22	-------
23	APOB	rs531819	2	21040767	intron	A	0.159323	TC	-5.065	0.3586	2.798e-45	9.875e-42	1.08652	27	<1E-299	-------
24	APOB	rs1367117	2	21041028	missense	A	0.316793	TC	3.522	0.2903	7.366e-34	1.818e-30	1.11407	26.6	3e-139	+++++++
25	APOB*	rs17398765	2	21047879	upstream	G	0.070451	TC	2.999	0.5367	2.294e-08	6.542e-06	1.47357	0	3.18e-22	+++++++
26	APOB*/TDRD15*	rs754524	2	21088669	upstream/upstream	C	0.260775	TC	3.226	0.3096	2.054e-25	7.79e-22	1.16955	2.3	1.95e-58	+++++++
27	CAD	rs7593448	2	27226425	intron	G	0.29836	TG	-4.765	0.6917	5.645e-12	5.228e-09	1.35822	0	2.13e-17	-------
28	EIF2B4*/GTF3C2*	rs7586601	2	27361799	downstream/upstream	G	0.433908	TG	-6.712	0.6772	3.676e-23	4.789e-20	1.16123	21.9	2.24e-52	-------
29	FNDC4*/GCKR*	rs780090	2	27495607	upstream/upstream	A	0.0855394	TG	7.286	1.254	6.195e-09	9.943e-07	1.36743	0	3.45e-25	+++++++
30	GCKR	rs8179219	2	27507950	intron	A	0.0521224	TG	-7.439	1.338	2.725e-08	3.852e-06	1.39715	12	1.59e-10	-------
31	GCKR	rs1260326	2	27508073	missense	A	0.41807	BG	-1.127	0.1842	9.447e-10	5.387e-11	0.87886	76.1	3e-148	----+--
31	GCKR	rs1260326	2	27508073	missense	A	0.41807	TC	2.551	0.2747	1.577e-20	7.625e-17	1.22859	0	3e-42	+++++++
31	GCKR	rs1260326	2	27508073	missense	A	0.41807	TG	11.02	0.6849	2.957e-58	4.582e-57	1.02113	72.4	2e-239	+++++++
32	GCKR	rs814295	2	27520348	intron	G	0.150408	TG	-7.196	0.8816	3.304e-16	1.469e-13	1.20634	28.5	4.53e-31	-------
33	ZNF512	rs6547735	2	27608740	intron	G	0.207558	TC	-1.887	0.3316	1.272e-08	3.826e-06	1.45747	0	0.0102895	-------
33	ZNF512	rs6547735	2	27608740	intron	G	0.207558	TG	-6.593	0.7757	1.909e-17	4.593e-15	1.16608	40.3	1.9e-08	-------
34	ZNF512	rs2068834	2	27616672	intron	G	0.288933	TG	7.602	0.7433	1.487e-24	4.57e-22	1.11657	42.5	1.08e-61	+++++++
35	MRPL33*/RBKS*	rs13030345	2	27780307	downstream/downstream	A	0.188158	TG	4.925	0.8431	5.182e-09	1.198e-06	1.39921	13.1	2.51e-33	+++++++
36	RBKS	rs6708889	2	27884825	intron	G	0.209004	TG	-4.706	0.7751	1.273e-09	5.362e-07	1.41854	0	9.68e-16	-------
37	ABCG8	rs4299376	2	43845437	intron	C	0.31606	TC	2.467	0.2872	8.638e-18	3.712e-17	1.03854	67.4	3e-73	+++++++
38	ABCG8	rs4953023	2	43846861	intron	A	0.0692182	TC	-3.91	0.5299	1.596e-13	1.427e-10	1.29977	0	1.29e-30	----+--
39	ABCB11	rs484066	2	168925971	intron	T	0.365467	BG	-1.321	0.1892	2.954e-12	5.349e-10	1.24352	22.1	<1E-299	--+----
40	KNG1	rs2062632	3	186743392	intron	G	0.221101	ADPN	-0.069	0.01115	6.026e-10	1.576e-08	1.18168	0	2.5e-19	----
41	ADIPOQ;ADIPOQ-AS1	rs16861210	3	186848709	intron	A	0.0948525	ADPN	0.1671	0.01467	4.571e-30	1.79e-27	1.09694	0	9.2e-73	++++
42	ADIPOQ;ADIPOQ-AS1	rs17366568	3	186852664	intron	A	0.12336	ADPN	-0.1143	0.01449	3.076e-15	1.923e-14	1.05803	58.6	2.75e-66	----
43	ADIPOQ;ADIPOQ-AS1	rs3774261	3	186853770	intron	A	0.392978	ADPN	0.06082	0.01012	1.857e-09	4.236e-08	1.1842	24.3	1.3e-49	++++
44	PITX2*	rs2200733	4	110789013	upstream	A	0.122401	AF	0.351	0.03622	3.288e-22	1.671e-20	1.08626	55.8	3e-41	+++++
45	HMGCR	rs10474434	5	75348856	intron	A	0.235435	TC	1.941	0.3224	1.729e-09	3.036e-07	1.34437	9.7	3.52e-20	+++++++
46	HMGCR	rs12916	5	75360714	3 prime UTR	G	0.40562	TC	2.574	0.2758	1.016e-20	2.139e-18	1.13149	42.4	5e-74	++++-++
47	COL4A3BP	rs3804231	5	75400954	intron	A	0.128572	TC	2.205	0.4004	3.673e-08	6.974e-06	1.44186	0.5	9.33e-15	+++++++
48	COL4A3BP	rs4704220	5	75461731	intron	A	0.398942	TC	2.276	0.2751	1.287e-16	2.169e-14	1.16296	31.9	3.39e-37	++++-++
49	HFE	rs2794719	6	26088662	intron	C	0.409541	HGB	0.05447	0.009239	3.746e-09	7.012e-09	1.03339	68.3	4.6e-37	++++-+
50	HFE	rs1799945	6	26090951	missense	G	0.14898	HGB	0.09309	0.01272	2.511e-13	6.405e-11	1.2361	33.5	4.01e-47	++++++
51	HFE	rs1800562	6	26092913	missense	A	0.0593768	HGB	0.1669	0.01908	2.262e-18	1.166e-16	1.10746	55	6.5e-56	++++++
52	LPA	rs10455872	6	160589086	intron	G	0.0629546	TC	3.801	0.5481	4.066e-12	1.346e-09	1.28406	25.2	2.67e-23	+++++++
53	GCK*	rs1799884	7	44189469	upstream	A	0.175364	BG	1.255	0.2302	4.931e-08	4.808e-06	1.37402	1.1	7.2e-38	+++++++
54	TBL2	rs11974409	7	73575060	intron	G	0.188397	TG	-9.557	0.8162	1.143e-31	2.229e-27	1.16097	0	1e-58	-------
55	MLXIPL*/VPS37D*	rs799165	7	73637727	upstream/upstream	T	0.124952	HDLC	1.015	0.183	2.974e-08	3.019e-05	1.66514	0	6.25e-09	+++++++
55	MLXIPL*/VPS37D*	rs799165	7	73637727	upstream/upstream	T	0.124952	TG	-11.43	0.9446	1.074e-33	3.481e-29	1.1585	0	1.49e-51	-------
56	PRKAG2	rs10224002	7	151717955	intron	G	0.296928	HGB	-0.07667	0.009961	1.39e-14	5.706e-12	1.23243	0	3.03e-15	------
57	LPL	rs258	8	19954741	intron	G	0.444718	TG	-4.559	0.6588	4.523e-12	1.657e-09	1.29199	0	<1E-299	-------
58	LPL	rs268	8	19956018	missense	G	0.0186919	HDLC	-3.822	0.5672	1.598e-11	7.237e-11	1.06469	40.2	<1E-299	-------
59	LPL	rs271	8	19956191	intron	A	0.149918	HDLC	1.466	0.1662	1.126e-18	1.185e-16	1.12697	45.5	<1E-299	+++++++
59	LPL	rs271	8	19956191	intron	A	0.149918	TG	-9.368	0.8859	3.912e-26	2.371e-22	1.17491	0	<1E-299	-------
60	LPL	rs301	8	19959423	intron	G	0.24198	HDLC	1.836	0.1446	5.694e-37	2.626e-34	1.07933	48.8	<1E-299	+++++++
60	LPL	rs301	8	19959423	intron	G	0.24198	TG	-11.92	0.7485	4.44e-57	1.96e-52	1.08983	0	<1E-299	-------
61	LPL	rs316	8	19960925	synonymous	A	0.126629	HDLC	1.092	0.1868	5.027e-09	4.727e-07	1.31196	28.3	<1E-299	+++++++
61	LPL	rs316	8	19960925	synonymous	A	0.126629	TG	-7.807	0.9363	7.545e-17	8.708e-14	1.23447	0	<1E-299	-------
62	LPL	rs328	8	19962213	STOP-GAIN	G	0.103362	HDLC	2.442	0.1999	2.66e-34	4.896e-31	1.10772	19.7	<1E-299	+++++++
62	LPL	rs328	8	19962213	STOP-GAIN	G	0.103362	TG	-14.34	0.9917	2.02e-47	1.107e-42	1.11295	0	<1E-299	-------
63	LPL	rs4922115	8	19965319	3 prime UTR	A	0.159276	HDLC	0.9892	0.1675	3.531e-09	1.398e-06	1.4437	0	1.4e-13	+++++++
63	LPL	rs4922115	8	19965319	3 prime UTR	A	0.159276	TG	-7.177	0.8666	1.216e-16	5.525e-14	1.20044	18.3	1.51e-15	-------
64	LPL	rs3289	8	19965681	3 prime UTR	G	0.0268594	HDLC	-2.401	0.3598	2.484e-11	4.072e-08	1.43499	0	<1E-299	-------
64	LPL	rs3289	8	19965681	3 prime UTR	G	0.0268594	TG	13.99	2.257	5.681e-10	9.44e-08	1.31609	27.1	<1E-299	+++++++
65	LPL*	rs9644636	8	19967385	downstream	C	0.290148	HDLC	-0.8057	0.132	1.031e-09	1.144e-08	1.13161	48.4	9.59e-19	-+-----
65	LPL*	rs9644636	8	19967385	downstream	C	0.290148	TG	5.222	0.7319	9.685e-13	1.216e-11	1.10067	52.7	1.08e-18	+++++++
66	LPL*	rs2197089	8	19968862	downstream	A	0.445831	HDLC	-0.9494	0.1208	3.962e-15	8.365e-13	1.19247	31.7	1.38e-41	-+-----
66	LPL*	rs2197089	8	19968862	downstream	A	0.445831	TG	6.608	0.6706	6.588e-23	3.701e-20	1.1415	25.9	9.53e-44	+++++++
67	LPL*	rs7013777	8	20020845	downstream	G	0.464167	HDLC	0.9571	0.1205	1.936e-15	9.524e-13	1.22393	0	3.79e-29	+++++++
67	LPL*	rs7013777	8	20020845	downstream	G	0.464167	TG	-5.687	0.6692	1.937e-17	2.409e-14	1.22725	0	2.8e-38	-------
68	LPL*/SLC18A1*	rs6586891	8	20057087	downstream	C	0.344731	HDLC	-1.098	0.1247	1.275e-18	1.74e-15	1.21241	8	3.99e-40	-------
68	LPL*/SLC18A1*	rs6586891	8	20057087	downstream	C	0.344731	TG	6.643	0.7182	2.244e-20	1.002e-16	1.22813	0	4.68e-42	+++++++
69	TRIB1*	rs4871603	8	125468125	downstream	G	0.35349	TG	6.142	0.6941	8.791e-19	4.514e-15	1.25866	0	1.83e-28	+++++++
70	TRIB1*/LOC105375746*	rs10808546	8	125483576	downstream/upstream	A	0.439852	TG	-6.035	0.6769	4.861e-19	1.143e-15	1.22563	0	3.84e-54	-------
70	TRIB1*/LOC105375746*	rs10808546	8	125483576	downstream/upstream	A	0.439852	TC	-1.996	0.2728	2.552e-13	2.4e-10	1.30908	0	2e-32	-------
71	TRIB1*/LOC105375746*	rs8180991	8	125488108	downstream/upstream	C	0.2259	TC	1.782	0.3242	3.855e-08	1.372e-05	1.52468	0	2.2e-13	+++++++
72	CDKN2B-AS1	rs4977574	9	22098575	intron	A	0.50431	CHD	-0.1445	0.02567	1.811e-08	2.907e-06	1.39836	0	2.7e-44	-----
73	ABCA1	rs11789603	9	104884738	intron	A	0.107921	HDLC	1.158	0.1936	2.215e-09	2.943e-08	1.14917	46.9	1.38e-14	+++++++
74	ABCA1	rs3890182	9	104885374	intron	A	0.120821	HDLC	-1.029	0.1757	4.837e-09	3.913e-07	1.29777	9	9.02e-33	-------
75	ABCA1	rs1883025	9	104902020	intron	A	0.256064	TC	-1.672	0.305	4.197e-08	6.738e-06	1.42649	0	6e-53	-+--+--
76	TCF7L2	rs11196174	10	112974337	intron	G	0.296967	BG	1.154	0.2042	1.594e-08	3.258e-07	1.20201	41.7	4.964e-05	+++++++
77	TCF7L2	rs7903146	10	112998590	intron	A	0.297003	BG	1.74	0.203	1.032e-17	4.244e-17	1.03751	66.4	1.32e-25	+++++++
77	TCF7L2	rs7903146	10	112998590	intron	A	0.297003	DM	0.2341	0.02999	5.885e-15	4.347e-12	1.25246	0	4e-94
78	TCF7L2	rs6585202	10	113023044	intron	G	0.472646	BG	1.035	0.1831	1.56e-08	1.215e-06	1.31975	21.7		+++++++
79	FADS2	rs174570	11	61829740	intron	A	0.132394	HDLC	-0.9784	0.1706	9.81e-09	4.32e-06	1.49283	0	<1E-299	-------
80	FADS2	rs1535	11	61830500	intron	G	0.331118	HDLC	-0.9132	0.1264	5.008e-13	1.296e-10	1.24404	39.1	<1E-299	-------
80	FADS2	rs1535	11	61830500	intron	G	0.331118	TC	-1.726	0.2836	1.145e-09	1e-06	1.4902	0	<1E-299	----+--
80	FADS2	rs1535	11	61830500	intron	G	0.331118	TG	4.235	0.7114	2.621e-09	1.262e-07	1.24389	49.9	<1E-299	++++-+-
81	MTNR1B*	rs10830962	11	92965261	upstream	C	0.400999	BG	1.152	0.1887	1.04e-09	3.212e-08	1.19881	42.2	3.24e-51	+++++++
82	MTNR1B	rs10830963	11	92975544	intron	G	0.276253	BG	1.591	0.2162	1.847e-13	1.966e-11	1.18934	31.4	1.07e-215	+++++++
83	LOC101929011	rs480823	11	116655013	intron	G	0.0821283	TG	13.79	1.314	9.118e-26	9.752e-24	1.08818	59.3	<1E-299	+++++++
84	LOC101929011	rs486394	11	116655605	intron	C	0.288738	TG	4.965	0.7589	6.026e-11	1.763e-08	1.31807	26.5	<1E-299	++++-++
85	BUD13*	rs4938303	11	116714271	downstream	G	0.274493	HDLC	-0.928	0.1331	3.137e-12	2.418e-10	1.19622	42.7	7.21e-21	--+----
85	BUD13*	rs4938303	11	116714271	downstream	G	0.274493	TG	12.28	0.7883	1.073e-54	4.235e-51	1.07139	36.1	1.88e-98	+++++++
86	BUD13	rs180327	11	116752943	intron	G	0.372355	HDLC	-0.6934	0.1248	2.781e-08	4.118e-06	1.40304	2.6	3.26e-11	-------
86	BUD13	rs180327	11	116752943	intron	G	0.372355	TG	8.14	0.7094	1.783e-30	3.831e-27	1.12614	27.5	<1E-299	+++++++
87	BUD13	rs6589565	11	116769521	intron	A	0.0715097	HDLC	-1.755	0.231	3.036e-14	3.217e-11	1.28831	0	2.63e-22	-------
87	BUD13	rs6589565	11	116769521	intron	A	0.0715097	TC	3.552	0.5173	6.564e-12	5.308e-10	1.20569	44	3.36e-31	+++++++
87	BUD13	rs6589565	11	116769521	intron	A	0.0715097	TG	22.85	1.415	1.161e-58	3.745e-56	1.04526	62.1	2.14e-112	+++++++
88	ZPR1	rs12286037	11	116781491	intron	A	0.0684917	HDLC	-2.014	0.2286	1.234e-18	3.763e-16	1.16106	33.6	1.17e-28	-------
88	ZPR1	rs12286037	11	116781491	intron	A	0.0684917	TG	21.95	1.489	3.37e-49	8.455e-45	1.09982	0	1.59e-103	+++++++
89	ZPR1	rs618923	11	116783443	intron	G	0.251371	TG	-6.542	0.7583	6.312e-18	3.839e-15	1.19313	8	3.38e-19	-------
90	ZPR1	rs603446	11	116783719	intron	A	0.436263	TG	-5.487	0.6832	9.736e-16	2.061e-13	1.18333	36.7	6.08e-21	-------
91	APOA5*	rs10750097	11	116793324	upstream	G	0.209822	HDLC	-1.395	0.1449	5.885e-22	7.423e-19	1.17104	3.5	9.15e-30	-------
91	APOA5*	rs10750097	11	116793324	upstream	G	0.209822	TG	15.46	0.8855	2.8e-68	4.078e-64	1.06568	23.4	2.12e-95	+++++++
92	APOA5*/APOA4*	rs6589568	11	116800022	upstream/downstream	G	0.210885	TG	6.396	0.8195	5.981e-15	2.929e-12	1.23323	5.6	2.86e-19	+++++++
93	APOA5*/APOA4*	rs7396835	11	116813312	upstream/downstream	A	0.135668	TG	8.807	0.9995	1.235e-18	1.048e-15	1.19551	5.9	3.01e-26	+++++++
94	APOA4	rs675	11	116820959	missense	T	0.196407	TG	-4.487	0.8187	4.239e-08	1.395e-06	1.25913	31.5	<1E-299	------+
95	APOC3	rs5142	11	116831134	intron	A	0.0929502	TG	13.81	1.224	1.643e-29	2.636e-27	1.08297	54.4	<1E-299	+++++++
96	APOA1-AS;SIK3	rs689243	11	116851977	intron	G	0.367686	TC	1.998	0.2791	8.199e-13	3.792e-10	1.28289	2.6	1.37e-24	++++-++
96	APOA1-AS;SIK3	rs689243	11	116851977	intron	G	0.367686	TG	6.198	0.7124	3.292e-18	1.952e-16	1.11286	51.3	8.68e-43	+++++++
97	PAFAH1B2	rs6589602	11	117166349	intron	A	0.393648	TC	1.642	0.2771	3.11e-09	3.515e-06	1.5598	0	1.16e-13	+++++++
97	PAFAH1B2	rs6589602	11	117166349	intron	A	0.393648	TG	4.374	0.705	5.513e-10	5.998e-08	1.282	30.7	1.19e-21	+++++++
98	ATP2B1	rs11105354	12	89632746	intron	G	0.169334	SBP	-0.9405	0.1491	2.805e-10	1.365e-07	1.39144	0	1.75e-12	-------
99	SH2B3	rs3184504	12	111446804	missense	G	0.496345	HGB	-0.05313	0.00909	5.07e-09	1.483e-06	1.42309	0	2.42e-19	------
99	SH2B3	rs3184504	12	111446804	missense	G	0.496345	SBP	-0.6214	0.1137	4.597e-08	3.317e-05	1.63811	0	3.8e-18	-------
100	HNF1A	rs2244608	12	120979185	intron	G	0.337905	CRP	-0.1093	0.0174	3.371e-10	1.818e-08	1.22374	0	3.18e-18	?-----
101	MYH6	rs365990	14	23392602	missense	G	0.372313	HR	0.5763	0.08115	1.239e-12	1.33e-10	1.20562	45.7	5e-45	+++++++
102	LOC101928635/LIPC*	rs4775041	15	58382496	intron/upstream	G	0.288208	HDLC	1.491	0.1323	2.007e-29	3.379e-25	1.1727	0	7e-80	+++++++
103	LIPC	rs11632618	15	58432507	intron	A	0.0653989	HDLC	1.8	0.2408	7.878e-14	4.598e-11	1.26759	0	7.34e-31	+++++++
104	LIPC	rs17190517	15	58436945	intron	A	0.45647	HDLC	-0.8111	0.118	6.209e-12	4.772e-09	1.34678	0	9.46e-26	-------
105	LIPC	rs588136	15	58438299	intron	G	0.206092	HDLC	1.699	0.1493	4.967e-30	1.233e-27	1.089	47.1	4.54e-78	+++++++
105	LIPC	rs588136	15	58438299	intron	G	0.206092	TC	2.002	0.3303	1.367e-09	8.339e-08	1.25221	23.2	2.82e-17	+++++++
106	LIPC	rs572410	15	58449185	intron	C	0.238209	HDLC	1.135	0.1443	3.64e-15	2.112e-13	1.13914	47.7	2.38e-55	+++++++
107	UMOD	rs13333226	16	20354332	intron	G	0.180397	Creatinine	-0.007211	0.001791	5.681e-05	1.202e-11	0.388786	88.3	1.4e-22	-+----+
108	FTO	rs1421085	16	53767042	intron	G	0.41388	BMI	0.4204	0.0455	2.478e-20	3.887e-17	1.19473	12.6	6.65e-113	+++++++
109	SLC12A3	rs1138429	16	56909009	intron	T	0.105373	HDLC	-1.262	0.1963	1.312e-10	3.59e-08	1.32736	14.7	1.45e-42	-------
110	HERPUD1*/CETP*	rs247615	16	56950851	downstream/upstream	G	0.225072	HDLC	-0.9101	0.1432	2.06e-10	1.612e-07	1.42598	0	<1E-299	----+--
111	HERPUD1*/CETP*	rs9989419	16	56951227	downstream/upstream	A	0.390494	HDLC	-1.907	0.1237	1.314e-53	1.485e-49	1.08301	0	2.96e-162	-------
112	CETP*	rs6499863	16	56958105	upstream	A	0.161538	HDLC	-1.327	0.1584	5.231e-17	1.439e-13	1.26783	0	3.93e-32	-------
113	CETP*	rs12708967	16	56959299	upstream	G	0.186309	HDLC	-2.186	0.1494	1.777e-48	3.518e-44	1.09888	0	6.48e-160	-------
114	CETP*	rs3764261	16	56959412	upstream	A	0.323318	HDLC	3.421	0.1308	8.78e-151	1.021e-144	1.04212	0	<1E-299	+++++++
114	CETP*	rs3764261	16	56959412	upstream	A	0.323318	TC	2.413	0.2888	6.453e-17	2.192e-13	1.27893	0	4e-31	+++++++
115	CETP*	rs12447924	16	56960280	upstream	G	0.235371	HDLC	-1.217	0.1399	3.433e-18	3.9e-16	1.13339	40.7	1.1e-39	----+--
116	CETP*	rs12720918	16	56960300	upstream	G	0.280319	HDLC	-1.72	0.1299	5.554e-40	1.373e-35	1.12601	0	4.78e-87	-------
117	CETP*	rs4783961	16	56960982	upstream	A	0.50224	HDLC	1.647	0.1205	1.709e-42	3.85e-38	1.11634	0	9.06e-81	-------
118	CETP	rs1864163	16	56963321	intron	A	0.251378	HDLC	-2.801	0.1348	7.552e-96	2.625e-90	1.06186	0	3.69e-281	-------
118	CETP	rs1864163	16	56963321	intron	A	0.251378	TC	-1.917	0.3116	7.647e-10	5.785e-07	1.46152	0	6.97e-11	-------
119	CETP	rs7203984	16	56965346	intron	C	0.18956	HDLC	-2.934	0.1494	7.086e-86	1.765e-80	1.06766	0	2.34e-242	-------
119	CETP	rs7203984	16	56965346	intron	C	0.18956	TC	-2.01	0.3452	5.789e-09	9.736e-07	1.37025	0	1.25e-10	-------
120	CETP	rs708273	16	56966037	intron	A	0.299072	HDLC	-1.361	0.1282	2.613e-26	1.945e-23	1.12645	33.7	5.57e-27	-------
121	CETP	rs820299	16	56966372	intron	G	0.381548	HDLC	-1.03	0.1236	8.197e-17	2.301e-13	1.27285	0	4.1e-41	-------
122	CETP	rs11076174	16	56969234	intron	G	0.0821815	HDLC	-1.917	0.2084	3.521e-20	4.454e-17	1.18972	0	2.06e-72	-------
123	CETP	rs1532624	16	56971567	intron	A	0.435566	HDLC	2.815	0.1227	2.23e-116	1.52e-110	1.05312	0	<1E-299	+++++++
123	CETP	rs1532624	16	56971567	intron	A	0.435566	TC	1.733	0.273	2.211e-10	2.318e-07	1.45525	0	3e-20	+++++++
124	CETP	rs5883	16	56973441	synonymous	A	0.0606815	HDLC	1.88	0.2597	4.491e-13	3.749e-10	1.30995	0	<1E-299	+++++++
125	CETP	rs158477	16	56973698	intron	G	0.475744	HDLC	0.6706	0.1214	3.334e-08	8.313e-06	1.47179	0	1.44e-11	+++++++
126	CETP	rs289715	16	56974596	intron	A	0.119783	HDLC	1.743	0.1897	3.859e-20	2.227e-17	1.16582	22	<1E-299	+++++++
127	CETP	rs289716	16	56975464	intron	T	0.315392	HDLC	1.606	0.1278	3.108e-36	1.665e-33	1.08325	42.2	<1E-299	+++++++
128	CETP	rs289717	16	56975476	intron	A	0.338008	HDLC	-1.338	0.1242	4.492e-27	1.123e-23	1.14806	2.7	<1E-299	-------
129	CETP	rs5880	16	56981179	missense	C	0.0509218	HDLC	-3.706	0.2582	1.004e-46	2.828e-42	1.1071	0	<1E-299	-------
130	CETP	rs9923854	16	56983090	intron	C	0.105069	HDLC	1.405	0.2017	3.224e-12	4.389e-10	1.22805	15	5.54e-16	+++++++
131	CETP	rs1800777	16	56983407	missense	A	0.030585	HDLC	-3.879	0.3223	2.33e-33	3.228e-29	1.14536	0	2.2e-63	-------
132	CETP	rs1801706	16	56983750	3 prime UTR	A	0.17658	HDLC	0.8983	0.1576	1.193e-08	2.375e-07	1.1961	39.2	3.41e-16	+++++++
133	SLC12A4	rs2292318	16	67951803	intron	A	0.124208	HDLC	1.141	0.189	1.554e-09	1.468e-06	1.51005	0	1.22e-31	+++++++
134	HPR;TXNL4B	rs2000999	16	72074194	intron	A	0.196967	TC	2.088	0.3358	4.995e-10	1.052e-08	1.16589	52	7e-41	++++-++
135	LOC105372112/LIPG*	rs1943981	18	49643445	intron	T	0.162545	HDLC	-1.271	0.1591	1.369e-15	1.046e-13	1.14507	51.9	2.75e-43	----+--
136	ILF3	rs13465	19	10692116	3 prime UTR	A	0.061268	TC	-2.959	0.5402	4.325e-08	2.499e-05	1.6001	0	<1E-299	-------
137	SMARCA4	rs1529729	19	11052886	intron	G	0.462908	TC	1.487	0.2693	3.36e-08	1.223e-05	1.52133	0	1.04e-20	+++++++
138	LDLR	rs6511720	19	11091630	intron	A	0.119096	TC	-6.245	0.4046	9.461e-54	6.949e-50	1.07864	6.7	5e-202	-------
139	LDLR	rs8102912	19	11095299	intron	A	0.224691	TC	-3.497	0.318	3.889e-28	1.259e-25	1.10081	35.6	1.09e-26	-------
140	LDLR	rs688	19	11116926	synonymous	A	0.430053	TC	1.681	0.272	6.515e-10	2.455e-07	1.38974	0	<1E-299	+++++++
141	LDLR	rs5742911	19	11132769	3 prime UTR	G	0.31617	TC	-2.161	0.2927	1.547e-13	1.645e-11	1.18794	33.1	3.47e-15	-------
142	NCAN	rs2228603	19	19219115	missense	A	0.0757065	TC	-2.93	0.5323	3.704e-08	1.835e-05	1.56899	0	4.29e-34	-------
143	CILP2*	rs16996148	19	19547663	downstream	A	0.0826043	TC	-2.948	0.4984	3.337e-09	4.079e-07	1.32666	21.7	6.87e-36	-------
143	CILP2*	rs16996148	19	19547663	downstream	A	0.0826043	TG	-7.08	1.197	3.3e-09	5.567e-08	1.16915	46.9	2.8e-26	-------
144	BCL3*	rs1531517	19	44738916	upstream	A	0.0682402	TC	-3.566	0.5508	9.538e-11	1.342e-08	1.27289	32	2.04e-56	-------
145	BCAM*	rs10402271	19	44825957	downstream	C	0.328032	TC	2.165	0.285	3.046e-14	1.269e-11	1.24042	17.4	5.34e-43	+++++++
146	NECTIN2[PVRL2]	rs4803763	19	44854034	intron	C	0.266449	TC	2.006	0.3029	3.538e-11	1.234e-08	1.32149	8	2.53e-47	+++++++
147	NECTIN2[PVRL2]	rs519113	19	44873027	intron	G	0.237995	TC	-2.18	0.3162	5.434e-12	2.415e-10	1.17134	51	<1E-299	-------
148	NECTIN2[PVRL2]	rs387976	19	44875803	intron	C	0.336649	TC	-1.915	0.2874	2.703e-11	4.512e-08	1.4387	0	<1E-299	-------
149	NECTIN2[PVRL2]	rs6859	19	44878777	3 prime UTR	A	0.414195	TC	2.133	0.2737	6.544e-15	2.081e-12	1.21422	23.8	<1E-299	+++++++
150	NECTIN2[PVRL2]	rs11673139	19	44879780	intron	A	0.093949	TG	-6.479	1.066	1.219e-09	2.058e-07	1.33312	0	3.37e-17	-------
151	NECTIN2[PVRL2]	rs283813	19	44885917	intron	A	0.0766228	TG	9.019	1.387	7.994e-11	2.521e-08	1.32886	1.9	4.51e-18	++++-++
152	TOMM40	rs157580	19	44892009	intron	G	0.394876	TC	-2.251	0.2757	3.277e-16	4.341e-13	1.25255	0	<1E-299	-------
153	TOMM40	rs2075650	19	44892362	intron	G	0.135897	ND	0.8126	0.08109	1.225e-23	5.265e-24	0.984246	80.7	1.28e-299	+++
153	TOMM40	rs2075650	19	44892362	intron	G	0.135897	CRP	-0.1616	0.02512	1.248e-10	2.497e-08	1.30269	0	2.74e-22	?-----
153	TOMM40	rs2075650	19	44892362	intron	G	0.135897	TC	3.959	0.3954	1.351e-23	4.309e-21	1.12294	48.6	1.33e-84	+++++++
153	TOMM40	rs2075650	19	44892362	intron	G	0.135897	TG	6.199	0.9964	4.925e-10	7.842e-08	1.3099	25.5	1.31e-19	++++-++
154	APOE	rs405509	19	44905579	upstream	C	0.478799	TC	1.556	0.2681	6.552e-09	2.329e-06	1.45284	0	<1E-299	+++++++
155	APOE	rs440446	19	44905910	missense	C	0.364272	TG	-4.501	0.6685	1.662e-11	1.803e-10	1.10626	54.3	5.6e-23	----+--
156	APOE*/APOC1*	rs439401	19	44911194	downstream/upstream	A	0.373389	TG	-6.143	0.6695	4.508e-20	7.48e-18	1.12962	43.7	<1E-299	----+--
157	APOC2;APOC4;APOC4-APOC2	rs12721109	19	44943964	intron	A	0.0209742	TC	-9.178	1.001	4.936e-20	1.922e-17	1.15496	0	2.18e-50	-------
158	LILRB2*/LILRA5*	rs103294	19	54293995	upstream/downstream	A	0.199183	HDLC	0.942	0.1472	1.563e-10	4.891e-08	1.34135	0	<1E-299	++++-++
159	HNF4A	rs1800961	20	44413724	missense	A	0.0304506	TC	-5.663	0.7882	6.734e-13	4.788e-10	1.306	0	1e-24	-------
160	PLTP*	rs4810479	20	45916409	upstream	G	0.256345	HDLC	-0.8959	0.1367	5.658e-11	3.106e-08	1.36489	0	1e-55	-------
Chr = chromosome; Location = location in base pairs; EA = effect allele; EAF = EA frequency.
β = effect size; SE = standard error.
Trait indicates the phenotype attained GW significance in the fixed-effects meta-analysis (β_meta and p_meta) and/or Fisher’s test (p_Fisher).
ADPN = Adiponectin; AF = atrial fibrillation; BG = blood glucose; BMI = body mass index; CHD = coronary heart disease; CRP = C-reactive protein; DM = diabetes mellitus; HR = heart rate;
HGB = hemoglobin; HDL-C = high-density lipoprotein cholesterol; ND = dementia of Alzheimer type; SBP = systolic blood pressure; TC = total cholesterol; TG = triglycerides.
Column “Ratio”: log(pmeta)/log(pFisher)
I2 is the heterogeneity coefficient
Pknown indicates p-value from GRASP catalog.
ES signs indicate signs of the effect sizes in each cohort ordered as shown below.
TRAIT								DATASET ORDER
BG;BMI;Creatinine;HDLC;HR;SBP;TC;TG								ARIC;CARDIA;CHS;MESA;FHS_C1;FHS_C2;FHS_C3
HGB								ARIC;CARDIA;CHS;FHS_C1;FHS_C2;FHS_C3
CRP								ARIC;CARDIA;CHS;MESA;FHS_C2;FHS_C3
AF;CHD								ARIC;CHS;MESA;FHS_C1;FHS_C2
DM								ARIC;CARDIA;CHS;MESA;FHS_C1
ADPN								CHS;MESA;FHS_C2;FHS_C3
ND								CHS;FHS_C1;FHS_C2
