# Supplementary material for: Pleiotropic Meta-Analysis of Age-Related Phenotypes Addressing Evolutionary Uncertainty in Their Molecular Mechanisms
Source: Front Genet. 2019 May 10;10:433. doi: 10.3389/fgene.2019.00433 (PMC6524409; doi:10.3389/fgene.2019.00433)
Supplement: Supplementary file 3 [file Table_4.XLSX]

## Sheet: Supplementary Table_4A
Supplementary Table 4A. Linkage disequilibrium (LD, r2) for SNPs from the pleiotropic meta-analysis in pathway 1 reported in Table 3, which are within ±1Mb flanking region.
ID_SNP_A	SNP_A	CHR_A	BP_A	ID_SNP_B	SNP_B	CHR_B	BP_B	R_square
20	rs389419	6	29553668	21	rs1075496	6	30690462	0.111
31	rs13250578	8	11756796	32	rs1293328	8	11837551	0.272
58	rs11857639	15	73345431	59	rs7172808	15	73371291	0.021
64	rs9895585	17	43987619	65	rs228757	17	44087517	0.054
64	rs9895585	17	43987619	67	rs5035	17	44261630	0.275
64	rs9895585	17	43987619	66	rs8065686	17	44116529	0.303
65	rs228757	17	44087517	67	rs5035	17	44261630	0.052
65	rs228757	17	44087517	66	rs8065686	17	44116529	0.031
66	rs8065686	17	44116529	67	rs5035	17	44261630	0.347
LD was evaluated in ARIC with cut off r2=0.01.
BP = base pairs; CHR = chromosome

## Sheet: Supplementary Table_4B
Supplementary Table 4B. The results from the fixed-effect meta-analysis of the associations of SNPs with each of 24 phenotypes used to create Table 3 (pathway 1a).
								BMI			DBP			SBP			FEV1			HR			ADPN			AlbS			BG			Creatinine			HDL-C			HGB			TC			TG			AlbU
ID	Locus	SNP	Chr	Location	SNP function	EA	EAF	β	SE	p-value	β	SE	p-value	β	SE	p-value	β	SE	p-value	β	SE	p-value	β	SE	p-value	β	SE	p-value	β	SE	p-value	β	SE	p-value	β	SE	p-value	β	SE	p-value	β	SE	p-value	β	SE	p-value	β	SE	p-value
1	NPPB*	rs11801879	1	11868762	upstream	g	0.0899563	-0.08019	0.08068	0.3202	-0.5508	0.1206	4.944e-06	-0.6835	0.2058	0.0008961	0.01024	0.008775	0.243	0.04167	0.1364	0.76	-0.001537	0.01593	0.9231	0.002632	0.004038	0.5146	-0.4611	0.307	0.1332	0.002184	0.002505	0.3833	0.2395	0.2137	0.2623	0.02085	0.01585	0.1885	-1.518	0.4719	0.001296	-3.04	1.139	0.007633	-0.2782	0.06178	6.709e-06
2	FAF1	rs17106235	1	50477698	intron	c	0.0975419	-0.05702	0.07296	0.4345	0.4267	0.1155	0.000221	-0.1126	0.1926	0.5588	0.02163	0.008282	0.008996	-0.01822	0.1302	0.8887	-0.02072	0.01538	0.1778	-0.003509	0.003977	0.3775	-0.8987	0.313	0.004082	-0.001195	0.00239	0.6171	0.1901	0.2026	0.3479	0.002483	0.0155	0.8727	0.7345	0.4534	0.1053	-0.9412	1.115	0.3987	-0.3285	0.06175	1.041e-07
3	GADD45A*	rs12097345	1	67677857	upstream	g	0.0631831	0.01925	0.09052	0.8316	0.2844	0.1376	0.0387	0.2427	0.2357	0.3032	0.002352	0.01015	0.8167	-0.2875	0.1582	0.06914	0.04476	0.0183	0.01446	0.0003375	0.004821	0.9442	-0.4565	0.3322	0.1694	0.003702	0.00285	0.194	-0.1797	0.2525	0.4766	0.03894	0.01848	0.03515	0.1975	0.5556	0.7222	0.6318	1.372	0.6451	-0.4016	0.07603	1.278e-07
4	LMNA	rs6686943	1	156123200	intron	g	0.0240429	-0.1354	0.1436	0.3458	0.07398	0.2174	0.7336	0.1217	0.3539	0.7308	0.02468	0.01604	0.1239	-0.4544	0.2365	0.05476	-0.03985	0.03028	0.1882	0.008866	0.007623	0.2448	-0.8066	0.4807	0.09337	-0.003434	0.004329	0.4276	1.027	0.3988	0.01001	0.004525	0.02936	0.8775	1.43	0.8724	0.1012	-4.521	2.112	0.03228	-0.4273	0.09001	2.057e-06
5	F5	rs6025	1	169549811	missense	a	0.0283271	-0.006956	0.135	0.9589	-0.01394	0.2047	0.9457	0.08052	0.3538	0.82	0.01622	0.01601	0.3109	0.3689	0.2387	0.1223	-0.003543	0.02835	0.9005	0.01096	0.007124	0.1238	-0.9174	0.4859	0.05903	-0.0003285	0.004249	0.9384	0.1255	0.37	0.7345	0.008057	0.02696	0.7651	1.777	0.8573	0.03816	1.735	2.11	0.4109	-0.4523	0.08454	8.772e-08
6	PLA2G4A	rs10911944	1	186881788	intron	g	0.0544745	0.2371	0.09541	0.01296	0.2762	0.1499	0.06544	0.3655	0.2535	0.1493	-0.008031	0.01117	0.472	-0.03256	0.1694	0.8476	0.03669	0.02141	0.08655	-0.002362	0.005086	0.6424	0.5077	0.3891	0.192	0.0003083	0.003212	0.9235	-0.7245	0.2634	0.005941	0.03076	0.02033	0.1304	0.5803	0.594	0.3286	2.158	1.423	0.1293	-0.1883	0.07788	0.01564
7	ADAM17/IAH1	rs10495562	2	9491211	intron/intron	a	0.480702	-0.1027	0.04449	0.02095	-0.09586	0.06773	0.157	-0.1241	0.1136	0.2744	0.001993	0.004835	0.6802	-0.007094	0.07754	0.9271	0.0225	0.009533	0.01826	0.0003208	0.002303	0.8892	-0.1785	0.1871	0.3402	-0.001697	0.001374	0.217	0.3077	0.1185	0.009443	-0.01143	0.009072	0.2076	-0.489	0.2691	0.06926	-3.159	0.6676	2.231e-06	-0.05798	0.05468	0.289
8	FOSL2	rs12624279	2	28411923	synonymous	a	0.406409	-0.08013	0.04508	0.07548	-0.1751	0.06905	0.01123	-0.2883	0.1162	0.0131	0.002768	0.004964	0.5771	-0.1389	0.07927	0.07964	-0.0135	0.009575	0.1585	0.002971	0.002353	0.2067	0.1063	0.1885	0.5727	0.003991	0.001442	0.005654	0.01451	0.1226	0.9058	-0.01186	0.009368	0.2057	-0.3597	0.2779	0.1957	-2.528	0.6816	0.0002081	-0.159	0.0591	0.007156
9	COL5A2	rs10191420	2	189159234	intron	g	0.0372813	0.1383	0.1159	0.2327	-0.2737	0.1716	0.1106	-0.05989	0.2932	0.8381	0.007104	0.01218	0.5598	-0.002419	0.2014	0.9904	-0.02016	0.02307	0.3822	-0.009131	0.005972	0.1262	0.1744	0.455	0.7015	-0.003857	0.003536	0.2753	0.01512	0.3037	0.9603	-0.01461	0.02428	0.5475	0.1536	0.6952	0.8252	-1.758	1.574	0.2643	-0.2409	0.08772	0.006022
10	SDPR/TMEFF2*	rs11901744	2	191888309	upstream/downstream	g	0.0448469	-0.1724	0.1029	0.09373	-0.2325	0.1614	0.1497	-0.2427	0.275	0.3775	-0.01713	0.01146	0.1351	-0.341	0.1818	0.06068	-0.04273	0.02233	0.05573	0.007025	0.005549	0.2055	-1.16	0.3415	0.0006784	-0.0044	0.003155	0.1631	-0.1439	0.2825	0.6104	-0.007702	0.02224	0.7291	-0.4671	0.6371	0.4635	0.08485	1.525	0.9556	-0.27	0.07309	0.0002202
11	TRAK2	rs13022344	2	201399433	missense	g	0.330424	-0.1632	0.04697	0.000513	-0.03974	0.0717	0.5795	0.01017	0.1213	0.9332	-0.006148	0.00513	0.2308	-0.09344	0.08279	0.259	0.01103	0.009869	0.2636	0.001042	0.002471	0.6731	-0.3409	0.1892	0.07154	0.002702	0.001451	0.06262	0.3248	0.1264	0.01018	0.0157	0.009624	0.1027	-0.06312	0.2856	0.8251	-1.096	0.6974	0.1161	-0.08963	0.06113	0.1426
12	SSUH2	rs7647790	3	8730403	intron	a	0.0216001	-0.1251	0.15	0.4041	0.198	0.2473	0.4232	-0.02261	0.4299	0.9581	-0.04351	0.01672	0.009259	0.1122	0.2657	0.6728	-0.003496	0.03206	0.9132	0.005431	0.008667	0.5309	0.06341	0.7165	0.9295	0.02029	0.005209	9.792e-05	-1.049	0.4294	0.01462	0.09686	0.03144	0.002065	1.316	1.004	0.1899	3.244	2.492	0.1929	-0.2199	0.1256	0.08004
13	IRAK2	rs1681663	3	10178045	intron	a	0.233414	0.03592	0.05297	0.4977	-0.007824	0.07948	0.9216	-0.1494	0.1356	0.2707	0.003793	0.005758	0.5101	-0.01281	0.09216	0.8895	0.009249	0.01187	0.4359	0.00281	0.002755	0.3078	-0.237	0.2148	0.2699	-0.00168	0.001625	0.3011	0.09719	0.145	0.5026	-0.003684	0.01068	0.7301	-0.1955	0.3223	0.544	-0.6163	0.8008	0.4415	-0.2948	0.05803	3.759e-07
14	TFRC	rs3827556	3	196069703	intron	t	0.0735747	-0.1094	0.08567	0.2016	-0.2086	0.1314	0.1122	-0.7727	0.2215	0.000485	0.009829	0.0095	0.3009	-0.3478	0.1495	0.02	0.03653	0.01892	0.05355	0.005245	0.004525	0.2464	-1.031	0.3165	0.001129	0.004591	0.002721	0.09152	0.304	0.2323	0.1907	-0.009572	0.01824	0.5997	-0.8165	0.5273	0.1215	-2.916	1.252	0.01984	-0.1693	0.07769	0.02936
15	MTTP	rs2306986	4	99583418	missense	g	0.0355773	-0.08532	0.1214	0.4821	-0.1825	0.1885	0.333	-0.485	0.3235	0.1338	-0.0006513	0.013	0.9601	-0.07163	0.212	0.7354	-0.01574	0.02825	0.5774	-0.0008536	0.006568	0.8966	-0.1605	0.4241	0.705	-0.002579	0.003783	0.4955	0.1799	0.3235	0.5781	0.026	0.02566	0.3109	0.4939	0.7859	0.5297	2.166	1.773	0.2218	-0.3795	0.07836	1.276e-06
16	CSF2	rs743564	5	132075186	intron	g	0.393264	0.02759	0.04524	0.542	-0.2629	0.06874	0.000131	-0.2878	0.1157	0.01287	-0.0002037	0.005004	0.9675	0.0435	0.08028	0.5879	0.008268	0.009971	0.407	0.0005001	0.002364	0.8324	0.5354	0.1828	0.003409	-0.004136	0.001426	0.003737	0.03764	0.1223	0.7583	0.008548	0.009209	0.3533	-0.5643	0.2772	0.0418	-1.372	0.6693	0.04032	-0.1687	0.05653	0.00285
17	IL13*	rs2243297	5	132663479	downstream	a	0.0399254	-0.001894	0.1175	0.9871	0.283	0.173	0.1019	0.2872	0.2937	0.3281	0.005129	0.01255	0.6828	0.1773	0.194	0.3608	-0.01754	0.02314	0.4486	0.002051	0.005982	0.7317	-0.4106	0.4411	0.3519	-0.01121	0.003534	0.001511	-0.1457	0.3068	0.635	-0.01902	0.02348	0.4179	-0.4396	0.6821	0.5193	-0.1037	1.735	0.9523	-0.2737	0.08569	0.001403
18	ADRB2*	rs33942282	5	148829255	downstream	a	0.0276133	-0.1655	0.1246	0.184	-0.6773	0.2004	0.0007244	-0.8081	0.3339	0.01551	-0.01305	0.01452	0.3689	-0.3793	0.2504	0.1298	0.0078	0.02632	0.767	0.002215	0.007034	0.7528	-1.548	0.5248	0.003171	0.005255	0.004513	0.2442	-0.2311	0.3519	0.5114	-0.007075	0.0275	0.797	-0.149	0.8404	0.8593	-1.971	1.967	0.3162	-0.05621	0.1134	0.6202
19	CDKAL1	rs4130302	6	21103928	intron	a	0.0217937	-0.5558	0.1774	0.00173	-0.2067	0.2811	0.4622	-0.4609	0.4773	0.3342	0.02774	0.01894	0.143	-0.5735	0.304	0.05928	-0.1354	0.07365	0.06592	0.003312	0.009324	0.7225	-1.368	0.5949	0.02147	0.001601	0.00675	0.8125	0.7162	0.4617	0.1208	-0.04529	0.04027	0.2608	1.15	1.121	0.305	-7.938	2.25	0.0004188	-0.3888	0.1112	0.0004704
20	UBD*	rs389419	6	29553668	downstream	a	0.0880838	-0.05336	0.07744	0.4908	-0.2446	0.1194	0.04061	0.0678	0.1954	0.7286	-0.0379	0.008648	1.171e-05	-0.008696	0.1372	0.9494	-0.007807	0.01593	0.624	-0.007439	0.0041	0.06961	0.01386	0.2962	0.9627	0.00112	0.002425	0.6442	-0.5	0.2076	0.01602	-0.04239	0.01609	0.008424	-0.6252	0.4618	0.1758	-1.372	1.132	0.2255	-0.2007	0.07837	0.01045
21	NRM	rs1075496	6	30690462	UTR-5	a	0.430632	0.03077	0.04494	0.4935	-0.1808	0.068	0.007836	0.2477	0.1143	0.03032	-0.01569	0.004877	0.001291	-0.1943	0.0778	0.0125	0.003999	0.00897	0.6557	-0.0002337	0.002312	0.9195	0.06574	0.1821	0.7181	-0.001151	0.001404	0.4125	0.03402	0.1201	0.777	-0.01312	0.009152	0.1517	0.4863	0.2717	0.0735	1.208	0.6792	0.07519	-0.03781	0.06057	0.5325
22	HMGA1*	rs1776897	6	34227234	upstream	c	0.0882067	0.03089	0.07565	0.683	0.09902	0.1196	0.4075	-0.01016	0.1999	0.9595	0.03906	0.008664	6.536e-06	-0.1499	0.1387	0.2799	-0.004582	0.016	0.7746	-0.00472	0.004052	0.2441	-0.08908	0.3075	0.772	-0.004748	0.002424	0.05017	-0.319	0.2136	0.1352	0.01129	0.01617	0.4849	-1.773	0.4662	0.0001424	-0.9557	1.159	0.4096	-0.1416	0.07232	0.05026
23	MRPS18A	rs1334601	6	43685668	intron	a	0.0984779	-0.2816	0.07224	9.705e-05	-0.03475	0.1104	0.753	-0.01413	0.1887	0.9403	-0.004154	0.008084	0.6074	-0.2039	0.1271	0.1086	0.01162	0.01485	0.4339	0.008172	0.003798	0.03144	-0.2531	0.2908	0.3841	0.003875	0.002269	0.08771	0.8701	0.2002	1.379e-05	-0.03409	0.01536	0.02645	0.2829	0.4425	0.5225	-2.34	1.072	0.02903	-0.1743	0.07218	0.01577
24	CYP39A1	rs2277119	6	46642168	missense	a	0.232556	0.1343	0.0516	0.009275	0.1512	0.08041	0.06005	0.3794	0.1368	0.00556	-0.004678	0.005809	0.4207	0.06527	0.0923	0.4795	-0.02336	0.01086	0.03143	-0.002514	0.002735	0.358	0.5232	0.2288	0.02219	0.0004147	0.001687	0.8059	-0.3123	0.141	0.02677	-0.0176	0.01063	0.09765	-0.1629	0.3192	0.6098	2.072	0.8256	0.0121	-0.07945	0.06121	0.1943
25	TNFAIP3**	rs6920220	6	137685367	upstream	a	0.207442	0.0783	0.0542	0.1486	-0.1571	0.0854	0.06588	-0.1389	0.1412	0.3251	0.01035	0.006004	0.08475	0.1199	0.09748	0.2188	-0.01234	0.0117	0.2915	-0.0002292	0.002854	0.936	0.3228	0.229	0.1587	0.00255	0.001738	0.1423	-0.05713	0.1481	0.6997	-0.02898	0.0111	0.009059	0.08471	0.3316	0.7984	-0.9623	0.8111	0.2355	-0.1363	0.06521	0.03657
26	ESR1	rs2747648	6	152101200	UTR-3	g	0.0371663	0.103	0.1103	0.3503	0.02932	0.1753	0.8672	-0.00129	0.2859	0.9964	-0.01814	0.01234	0.1416	-0.4082	0.2038	0.04516	-0.001546	0.02538	0.9514	-0.01162	0.006115	0.05736	-0.5206	0.4429	0.2398	-0.001606	0.003555	0.6514	0.5814	0.3158	0.06557	-0.04706	0.02317	0.04221	-0.9925	0.6932	0.1522	0.6462	1.777	0.7162	-0.3467	0.08786	7.965e-05
27	IL6	rs1548216	7	22730154	UTR-3	c	0.0252137	-0.3349	0.1432	0.01936	-0.04911	0.2183	0.822	-0.4156	0.3674	0.258	0.01742	0.01515	0.25	-0.6944	0.241	0.003964	0.03738	0.02726	0.1703	-0.005469	0.007481	0.4648	-1.147	0.5054	0.0233	0.004016	0.004311	0.3515	0.3442	0.3896	0.3769	-0.05022	0.02995	0.09357	-1.433	0.8585	0.09518	-5.205	1.919	0.006689	-0.3661	0.098	0.0001874
28	IGFBP3*	rs1496499	7	45939424	upstream	c	0.46508	-0.01481	0.0453	0.7437	0.2219	0.06763	0.001035	-0.1779	0.1136	0.1173	-0.00869	0.004867	0.07419	-0.04702	0.078	0.5466	0.0001481	0.008806	0.9866	0.001228	0.002319	0.5965	-0.2439	0.1878	0.194	0.001204	0.001401	0.3899	0.1117	0.1206	0.3544	-0.001814	0.009086	0.8417	-0.3716	0.2725	0.1726	-0.507	0.6612	0.4432	0.0133	0.04204	0.7516
29	MYH16	rs17161652	7	99293904	intron	g	0.0219865	-0.1287	0.149	0.3877	-0.2026	0.2344	0.3874	-0.1248	0.3934	0.7509	0.03922	0.01677	0.01936	-0.5198	0.261	0.04639	-0.05462	0.03238	0.09161	0.0004413	0.007892	0.9554	-1.341	0.4715	0.004446	0.01193	0.004797	0.01291	-0.1446	0.4035	0.7202	0.01641	0.03043	0.5897	0.4719	0.8992	0.5997	-4.931	2.019	0.01458	-0.2318	0.1015	0.02235
30	FOXP2	rs13227011	7	114614673	intron	a	0.0652943	-0.01561	0.08894	0.8607	0.05908	0.1373	0.667	-0.3707	0.2324	0.1108	0.01042	0.009993	0.2969	-0.1269	0.1534	0.4083	0.01167	0.01952	0.5499	-0.003591	0.004643	0.4392	-0.5927	0.3303	0.07277	0.000618	0.002848	0.8282	0.1173	0.2397	0.6245	0.02168	0.01855	0.2425	0.6769	0.5523	0.2203	0.1598	1.325	0.904	-0.4243	0.08377	4.067e-07
31	GATA4	rs13250578	8	11756796	intron	a	0.145307	-0.0282	0.06237	0.6511	-0.07079	0.09678	0.4645	-0.1707	0.1639	0.2977	0.00352	0.007119	0.6209	-0.05897	0.112	0.5985	0.006159	0.01328	0.6427	0.004244	0.003295	0.1977	-0.2179	0.2639	0.409	0.004921	0.002058	0.0168	0.2353	0.176	0.1812	-0.02992	0.01305	0.02183	-0.1915	0.3851	0.6191	3.132	0.972	0.001271	0.09212	0.08061	0.2532
32	FDFT1	rs1293328	8	11837551	intron	a	0.267029	-0.1656	0.04938	0.0007946	-0.1028	0.07695	0.1814	-0.4309	0.1298	0.0008984	0.008782	0.005583	0.1157	0.07437	0.08817	0.3989	0.0187	0.01048	0.07442	0.0006624	0.002618	0.8003	-0.4506	0.1962	0.02167	0.0014	0.001644	0.3947	0.007106	0.1383	0.959	-0.02548	0.01035	0.01384	0.3807	0.3097	0.219	2.278	0.7486	0.002338	-0.04196	0.05921	0.4786
33	TNFRSF10A	rs13278062	8	23225458	upstream	c	0.479228	0.1219	0.04425	0.005871	0.2005	0.06714	0.002822	0.3157	0.1135	0.00541	-0.01361	0.004811	0.004665	0.03886	0.07681	0.6129	-0.009526	0.00901	0.2904	0.002004	0.002296	0.3827	0.09446	0.177	0.5935	0.0001755	0.001375	0.8984	-0.1999	0.1199	0.09547	0.02549	0.009031	0.00476	0.2754	0.2719	0.3111	2.058	0.6478	0.001486	0.05317	0.05309	0.3166
34	IKBKB	rs9785118	8	42328973	intron	g	0.0382207	-0.1458	0.1147	0.2039	0.1637	0.1769	0.3549	-0.2684	0.2998	0.3706	-0.04163	0.01252	0.0008863	-0.0343	0.2081	0.8691	-0.005907	0.02531	0.8154	-0.01352	0.005858	0.02103	-0.8602	0.4205	0.04079	0.007762	0.003696	0.03572	-0.2217	0.303	0.4643	-0.00757	0.02442	0.7566	1.509	0.7163	0.03518	0.2875	1.718	0.8671	-0.3862	0.0793	1.118e-06
35	PCSK5	rs7022503	9	76127438	intron	g	0.491114	0.08066	0.04473	0.07134	0.1431	0.06791	0.03506	0.2619	0.1156	0.02346	0.0007551	0.004922	0.8781	0.00562	0.07712	0.9419	-0.02467	0.00951	0.009496	0.003512	0.002316	0.1294	0.4385	0.1731	0.01131	0.001766	0.001398	0.2063	-0.2308	0.1218	0.05817	0.01337	0.009066	0.1402	0.7622	0.271	0.004919	2.715	0.6486	2.837e-05	0.02589	0.05681	0.6485
36	IKBKAP	rs4978374	9	108884703	intron	a	0.239481	-0.03533	0.0508	0.4868	0.03312	0.07863	0.6736	0.3048	0.1323	0.02126	-0.004258	0.005617	0.4484	0.04622	0.09035	0.609	-0.001767	0.01066	0.8684	-0.002638	0.002708	0.3299	-0.1551	0.1994	0.4365	-0.003083	0.001623	0.05752	0.2588	0.138	0.06067	-0.005232	0.0107	0.6247	0.1998	0.3146	0.5254	-0.4009	0.7573	0.5966	-0.05867	0.05627	0.2971
37	GATA3**	rs10508372	10	8930055		a	0.0754055	0.1178	0.08251	0.1534	-0.1407	0.1252	0.2613	0.03171	0.214	0.8822	-0.01142	0.009445	0.2265	-0.1658	0.1485	0.2643	-0.03615	0.01657	0.02907	0.001779	0.004468	0.6906	1.444	0.328	1.069e-05	0.004025	0.002538	0.1127	-0.6762	0.2243	0.002572	0.02818	0.01728	0.103	1.402	0.5103	0.005987	4.172	1.277	0.001083	-0.01942	0.08161	0.812
38	CXCL12	rs266092	10	44370827	UTR-3	a	0.0467538	-0.1718	0.1052	0.1023	0.09236	0.1574	0.5573	-0.1255	0.2665	0.6377	-0.008339	0.011	0.4483	-0.3375	0.1824	0.06427	0.01834	0.02016	0.3629	-0.002945	0.005492	0.5918	-0.5463	0.3953	0.167	-0.002988	0.003175	0.3466	0.2843	0.2806	0.311	-0.009717	0.02131	0.6484	-1.169	0.6334	0.065	-0.9683	1.545	0.5308	-0.4596	0.09268	7.107e-07
39	NRG3	rs11195459	10	82660517	intron	g	0.0539437	0.2511	0.09841	0.01074	-0.2103	0.148	0.1554	-0.09441	0.2485	0.704	0.01775	0.01061	0.09427	-0.1948	0.1662	0.241	0.02648	0.02025	0.191	-0.0007855	0.00513	0.8783	0.7007	0.4039	0.0828	-0.00276	0.003134	0.3786	-0.966	0.2498	0.0001101	-0.0002022	0.01977	0.9918	-0.6433	0.588	0.2739	0.5225	1.452	0.7189	-0.1261	0.08555	0.1405
40	LIPA	rs10509569	10	89221893	intron	a	0.0641258	-0.02936	0.08897	0.7414	0.1175	0.1357	0.3865	0.1799	0.228	0.43	0.02071	0.009795	0.03448	-0.3232	0.1561	0.03847	-0.02117	0.01732	0.2214	-0.006707	0.004532	0.1389	0.1873	0.3572	0.6	-0.001878	0.002655	0.4794	-0.3226	0.2324	0.1651	0.01985	0.01807	0.272	-0.1412	0.5336	0.7913	-1.216	1.317	0.3561	-0.233	0.08082	0.003946
41	PKD2L1	rs735877	10	100344764	intron	a	0.382516	0.005091	0.04577	0.9114	0.2512	0.07023	0.0003473	0.4217	0.1176	0.0003345	-0.004683	0.00507	0.3557	0.3264	0.07966	4.165e-05	-0.00435	0.009666	0.6527	0.002203	0.002404	0.3596	-0.06644	0.1836	0.7175	0.0006309	0.001457	0.6651	-0.03435	0.1251	0.7837	0.005074	0.0094	0.5893	0.2285	0.2784	0.4118	0.3152	0.6728	0.6395	-0.002675	0.05106	0.9582
42	CYP2E1	rs7081484	10	133538986	UTR-3	a	0.0248215	-0.1216	0.1394	0.383	-0.344	0.2241	0.1247	-0.8083	0.3873	0.03687	0.007998	0.01595	0.6161	-0.1946	0.261	0.456	-0.01163	0.03095	0.7072	0.001135	0.00744	0.8787	-0.1478	0.518	0.7754	-0.005568	0.005011	0.2666	0.07713	0.3794	0.8389	0.06423	0.03005	0.03257	0.611	0.8617	0.4783	-0.8061	2	0.6869	-0.4747	0.08907	9.862e-08
43	LRRC4C**	rs7126989	11	42152027		a	0.026798	-0.3165	0.1379	0.02177	0.2298	0.2165	0.2885	0.1819	0.3624	0.6157	0.01838	0.01544	0.2339	0.325	0.2518	0.1969	0.04888	0.02814	0.08241	-0.004718	0.00724	0.5146	-0.7894	0.5011	0.1152	-0.007085	0.004103	0.0842	0.5784	0.3748	0.1228	0.023	0.0263	0.382	-1.351	0.8346	0.1055	-4.755	1.94	0.01427	-0.4238	0.08039	1.347e-07
44	RAD9A	rs2255990	11	67397024	intron	a	0.0342178	-0.06047	0.1193	0.6123	-0.2209	0.1801	0.2199	0.05829	0.3146	0.853	0.003824	0.01334	0.7743	-0.2495	0.2094	0.2335	-0.005272	0.02457	0.8301	-0.004751	0.006324	0.4525	0.08926	0.4887	0.8551	-0.001248	0.003739	0.7385	0.01181	0.3216	0.9707	-0.0321	0.02488	0.1969	0.2733	0.7358	0.7103	0.8364	1.821	0.646	-0.3574	0.09024	7.468e-05
45	CPT1A	rs11228373	11	68829752	intron	g	0.127723	0.02945	0.06735	0.6619	0.01159	0.102	0.9095	-0.1062	0.1717	0.5364	-0.001304	0.007271	0.8577	0.2548	0.1157	0.02763	-0.04957	0.0132	0.0001735	0.0023	0.003475	0.5081	0.3041	0.2679	0.2563	0.005229	0.002076	0.01178	0.4383	0.1845	0.01755	-0.0127	0.01369	0.3537	0.4508	0.4054	0.2661	-1.58	0.9729	0.1044	-0.0974	0.067	0.146
46	SOX5	rs17402927	12	24020644	intron	g	0.0267662	0.02826	0.1296	0.8274	-0.3079	0.1994	0.1226	-0.5039	0.3387	0.1368	-0.01472	0.01456	0.3121	-0.3845	0.2324	0.09812	-0.02937	0.02678	0.2728	-0.01185	0.006947	0.0881	-1.298	0.4503	0.003947	0.002392	0.003888	0.5384	0.2576	0.3571	0.4706	-0.02414	0.02871	0.4004	-2.117	0.8043	0.0085	-1.808	1.816	0.3197	-0.3506	0.08005	1.187e-05
47	HDAC7	rs17122311	12	47795115	intron	a	0.0274593	0.04203	0.1318	0.7498	-0.4062	0.2052	0.04769	-0.3268	0.3444	0.3426	0.01185	0.0148	0.4233	0.03342	0.2445	0.8913	-0.05784	0.02757	0.03594	-0.0002479	0.007004	0.9718	-1.002	0.447	0.02492	0.002276	0.003848	0.5542	-0.2952	0.3494	0.3982	0.003078	0.02683	0.9087	-1.552	0.8159	0.05713	-1.748	1.935	0.3662	-0.4204	0.07923	1.123e-07
48	APAF1	rs4319556	12	98682808	intron	a	0.0257842	0.117	0.135	0.3862	0.04722	0.2016	0.8148	-0.1526	0.33	0.6438	0.02416	0.01389	0.08209	-0.2863	0.2304	0.214	0.01166	0.02467	0.6365	0.0002637	0.006945	0.9697	-0.4486	0.4588	0.3281	0.0006682	0.003804	0.8606	0.4722	0.3526	0.1805	-0.01781	0.02696	0.5088	0.9281	0.7865	0.238	-2.54	1.878	0.1762	-0.4204	0.07981	1.379e-07
49	HCAR1/DENR*	rs548349	12	122740362	upstream/upstream	a	0.0652058	0.04019	0.08931	0.6527	0.3544	0.14	0.01133	0.3408	0.2376	0.1515	0.004442	0.009991	0.6566	-0.08656	0.1567	0.5805	-0.03836	0.01922	0.0459	-0.00376	0.004652	0.419	-0.4216	0.3619	0.244	-0.001496	0.002824	0.5962	0.1591	0.2447	0.5157	0.07959	0.01787	8.418e-06	-0.3031	0.5528	0.5834	-0.6665	1.29	0.6054	-0.2743	0.07695	0.0003633
50	BRCA2	rs11571590	13	32320347	intron	a	0.0286694	0.05648	0.1284	0.6599	0.1158	0.1964	0.5554	0.2039	0.3359	0.5437	-0.02049	0.014	0.1434	-0.2927	0.2215	0.1862	-0.009559	0.02822	0.7348	0.00808	0.006769	0.2326	0.7906	0.4484	0.07789	-0.006287	0.00414	0.1289	0.1368	0.341	0.6884	0.0244	0.02684	0.3632	0.7563	0.7918	0.3395	1.705	1.923	0.3753	-0.3854	0.07738	6.361e-07
51	FOXO1	rs9603776	13	40649749	intron	a	0.0224985	-0.1022	0.1496	0.4944	0.2946	0.2327	0.2055	0.1912	0.3824	0.6171	0.01186	0.01683	0.481	0.008769	0.2651	0.9736	-0.03248	0.02887	0.2605	0.001597	0.008008	0.8419	-0.8712	0.5284	0.09923	-0.004676	0.004549	0.304	-0.0007289	0.4131	0.9986	-0.02528	0.03146	0.4216	-1.093	0.9157	0.2326	-0.7455	2.308	0.7467	-0.2482	0.1137	0.02904
52	ABCC4	rs1729741	13	95131902	intron	g	0.115558	-0.1935	0.06826	0.004592	-0.4108	0.1066	0.0001167	-0.5621	0.1804	0.001834	0.003	0.007723	0.6977	0.1742	0.1225	0.155	0.03412	0.01567	0.02942	0.002353	0.003607	0.5141	-0.4023	0.2733	0.1411	0.003047	0.002182	0.1625	0.2632	0.1891	0.164	-0.01909	0.01399	0.1723	0.1594	0.4289	0.7101	-1.002	1.043	0.3367	-0.259	0.06816	0.0001451
53	IRS2	rs1044364	13	109755299	UTR-3	g	0.0490998	0.08748	0.1015	0.3887	0.6085	0.1521	6.294e-05	1.071	0.255	2.666e-05	-0.01836	0.01099	0.09473	0.4635	0.1801	0.01004	-0.06808	0.02118	0.001305	0.01881	0.005179	0.0002808	0.238	0.3827	0.534	-0.001286	0.002959	0.6639	0.1008	0.2755	0.7144	0.07086	0.02056	0.0005681	0.6677	0.6162	0.2785	-0.04808	1.541	0.9751	-0.1332	0.09989	0.1823
54	TEP1	rs10083536	14	20408030	missense	a	0.0298235	-0.01438	0.132	0.9133	0.03223	0.1995	0.8717	0.1091	0.3388	0.7474	0.002641	0.01422	0.8526	-0.08282	0.2259	0.7139	-0.015	0.02823	0.5953	0.002558	0.006998	0.7148	-0.4869	0.5106	0.3403	0.001657	0.003981	0.6772	-0.4927	0.3455	0.1538	0.008025	0.0253	0.7511	0.5488	0.7743	0.4785	0.6466	1.813	0.7214	-0.4226	0.08117	1.929e-07
55	MDGA2**	rs17117423	14	46539309		g	0.0386345	-0.269	0.1139	0.01821	-0.1514	0.1733	0.3823	-0.3494	0.2985	0.2419	0.01612	0.01299	0.2143	0.004244	0.2045	0.9834	-0.02599	0.0217	0.231	0.002292	0.006255	0.7141	-0.1226	0.4334	0.7772	0.002094	0.003644	0.5655	0.5439	0.3264	0.09564	0.007209	0.025	0.773	-1.5	0.6802	0.02744	-3.255	1.582	0.03964	-0.3276	0.08089	5.128e-05
56	FBN1	rs1848050	15	48569846	intron	a	0.102296	-0.1368	0.07315	0.06156	-0.02775	0.1112	0.803	-0.4289	0.1872	0.02197	-0.0007604	0.007802	0.9224	-0.1114	0.1262	0.3773	-0.0004673	0.01483	0.9749	0.003202	0.003798	0.3992	-0.178	0.2927	0.5431	-0.00233	0.002169	0.2828	-0.2252	0.1953	0.2489	-0.01805	0.01439	0.2097	0.4734	0.4379	0.2796	0.1864	1.044	0.8583	-0.1459	0.06997	0.03699
57	CYP19A1	rs28757184	15	51222375	missense	a	0.0340525	-0.008538	0.1265	0.9462	0.1526	0.1891	0.4197	-0.2004	0.3167	0.5268	-0.01678	0.01411	0.2344	-0.0158	0.2108	0.9402	0.0242	0.02833	0.3931	-0.000974	0.006394	0.8789	-0.4671	0.4694	0.3197	0.001491	0.003763	0.692	0.4031	0.3479	0.2466	0.005644	0.02525	0.8231	-0.5215	0.7567	0.4907	-2.362	1.708	0.1666	-0.448	0.08647	2.208e-07
58	HCN4	rs11857639	15	73345431	intron	a	0.0919102	0.2599	0.07902	0.001006	0.4111	0.1198	0.0006008	0.3495	0.1994	0.07966	0.008753	0.008662	0.3122	0.4427	0.1355	0.001083	-0.008897	0.01591	0.5761	0.0005502	0.003945	0.8891	0.6052	0.315	0.05469	0.0004687	0.002426	0.8468	-0.3058	0.209	0.1433	0.03061	0.0157	0.05121	0.786	0.474	0.09723	3.213	1.181	0.006511	-0.2111	0.07702	0.006138
59	HCN4*	rs7172808	15	73371291	upstream	g	0.16055	0.007525	0.06016	0.9005	-0.1885	0.0915	0.03942	0.2875	0.153	0.06025	-0.008692	0.006604	0.1881	-0.4704	0.1053	7.873e-06	-0.01245	0.01243	0.3165	6.892e-05	0.00316	0.9826	0.3093	0.2438	0.2045	0.002791	0.001921	0.1464	-0.1085	0.161	0.5004	0.005818	0.01242	0.6394	-0.2185	0.3665	0.5511	-0.5437	0.9043	0.5477	-0.1805	0.07962	0.02335
60	BLM	rs2238335	15	90747136	intron	c	0.0237325	-0.09549	0.1397	0.4942	-0.5067	0.2204	0.02152	-0.3669	0.3716	0.3236	-0.04522	0.01517	0.002868	-0.1191	0.2502	0.6339	-0.03608	0.03283	0.2719	0.002758	0.007389	0.7089	-0.8331	0.492	0.0904	0.005009	0.004245	0.2381	-0.136	0.3951	0.7307	-0.04631	0.02974	0.1194	-2.276	0.8701	0.008913	-4.707	1.918	0.01412	-0.3946	0.09135	1.567e-05
61	LMF1	rs577543	16	888967	intron	a	0.0734126	-0.1854	0.08717	0.03341	-0.04753	0.1311	0.717	0.01377	0.2229	0.9507	-0.003436	0.00965	0.7218	-0.2228	0.1512	0.1405	-0.01653	0.01887	0.381	-0.002567	0.004486	0.5672	-0.6706	0.3293	0.0417	0.004445	0.002844	0.1181	0.4455	0.2372	0.06037	-0.05208	0.01811	0.004026	0.7937	0.5357	0.1385	-2.18	1.246	0.08019	-0.2587	0.08216	0.001638
62	NOD2	rs2076753	16	50699463	UTR-5	a	0.289777	0.08896	0.04959	0.07281	-0.01365	0.07482	0.8552	0.1521	0.1271	0.2314	0.004764	0.005363	0.3744	-0.03885	0.08599	0.6514	0.02694	0.01051	0.01039	0.002362	0.002553	0.3548	0.05889	0.2038	0.7727	0.001209	0.001523	0.4275	-0.2332	0.133	0.07962	-0.01548	0.01008	0.1246	-0.4609	0.3006	0.1252	0.9028	0.7275	0.2146	0.1233	0.05782	0.03296
63	MMP2/IRX6*	rs17232065	16	55391471	upstream/downstream	a	0.0670046	0.09457	0.08793	0.2821	-0.2403	0.1342	0.07338	-0.5504	0.2245	0.01421	0.008636	0.009291	0.3527	-0.1558	0.1555	0.3163	-0.006763	0.01828	0.7114	-0.0009348	0.004637	0.8402	-0.8081	0.3384	0.01695	0.001125	0.00269	0.6758	0.144	0.2356	0.5411	0.01724	0.01817	0.3428	0.2536	0.5437	0.6408	-1.749	1.328	0.1877	-0.3013	0.07588	7.149e-05
64	PYY	rs9895585	17	43987619	intron	c	0.0492972	-0.1592	0.1	0.1115	-0.2479	0.154	0.1075	-0.5424	0.2605	0.03734	0.01331	0.0112	0.2349	0.05365	0.1799	0.7656	0.03997	0.02059	0.05218	0.004619	0.005164	0.3711	-0.5561	0.3629	0.1254	-0.002267	0.003029	0.4541	0.1329	0.2695	0.622	0.003464	0.01989	0.8618	-0.03725	0.6101	0.9513	-4.838	1.345	0.0003217	-0.3601	0.06842	1.416e-07
65	HDAC5	rs228757	17	44087517	missense	c	0.266488	-0.1096	0.05256	0.03711	-0.1417	0.07625	0.06314	-0.2137	0.1297	0.09931	0.01799	0.005629	0.001389	-0.4058	0.08921	5.382e-06	-0.0161	0.01056	0.1272	0.0004666	0.00262	0.8586	-0.1111	0.2137	0.603	0.0005837	0.001596	0.7146	0.08505	0.1372	0.5353	-0.01302	0.01033	0.2075	-0.6486	0.3085	0.03554	-0.3347	0.758	0.6588	0.1152	0.06587	0.08025
66	HDAC5	rs8065686	17	44116529	intron	a	0.0926737	-0.1334	0.07871	0.09018	-0.301	0.1169	0.01002	-0.7299	0.1959	0.0001941	0.004107	0.008477	0.628	0.03929	0.1356	0.772	0.02987	0.01599	0.06167	0.002658	0.003938	0.4996	-0.3481	0.294	0.2365	-0.001144	0.002342	0.6254	0.1842	0.2095	0.3791	0.02003	0.01545	0.1947	-0.4753	0.4637	0.3054	-3.953	1.082	0.0002582	-0.2179	0.06644	0.001038
67	SLC4A1	rs5035	17	44261630	missense	c	0.0403349	-0.2483	0.1217	0.0413	-0.3237	0.1703	0.05739	-0.7571	0.2825	0.00736	0.007457	0.01251	0.551	-0.1152	0.2003	0.5651	0.02424	0.02221	0.2751	0.001505	0.005622	0.789	-0.2731	0.4282	0.5235	0.005431	0.003433	0.1137	0.1434	0.2975	0.6297	0.03825	0.02242	0.08798	-1.118	0.6631	0.09175	-5.636	1.561	0.0003058	-0.3268	0.07117	4.387e-06
68	OSBPL7	rs12602461	17	47811983	intron	a	0.0521002	-0.2359	0.1411	0.09442	-0.3654	0.2221	0.09991	-0.4566	0.346	0.187	-0.05148	0.0161	0.001391	0.323	0.2689	0.2296	0.03155	0.02168	0.1456	-0.02772	0.009356	0.003048	-0.2241	0.5038	0.6565	-0.01719	0.00381	6.464e-06	0.5266	0.3876	0.1742	0.01276	0.03286	0.6977	-0.7639	0.8077	0.3443	-2.885	2.041	0.1574	-0.2611	0.07909	0.0009646
69	RPS6KB1	rs1292034	17	59912499	intron	a	0.445131	0.004997	0.04569	0.9129	0.006867	0.06809	0.9197	0.1283	0.1139	0.2601	0.0008325	0.004927	0.8658	0.01865	0.07717	0.809	-0.01421	0.008697	0.1022	0.003541	0.002314	0.1259	-0.5174	0.182	0.004473	-0.0009011	0.001423	0.5265	0.4019	0.12	0.0008149	-0.02227	0.009104	0.01443	-0.2481	0.2741	0.3654	-1.618	0.6719	0.01602	-0.01672	0.05639	0.7668
70	APOH	rs1801689	17	66214462	missense	c	0.0344621	-0.07414	0.1184	0.5311	-0.03314	0.1801	0.8541	-0.452	0.3017	0.1341	0.00697	0.01297	0.5911	0.1381	0.2053	0.5011	0.009946	0.02421	0.6812	0.001791	0.006367	0.7785	-0.1677	0.4744	0.7237	0.0021	0.003512	0.5499	-0.201	0.3211	0.5314	-0.0634	0.02475	0.01044	2.861	0.7285	8.597e-05	-4.685	1.665	0.0049	-0.3297	0.1029	0.001356
71	SYNGR2	rs4789546	17	78171312	intron	a	0.0446735	0.1079	0.1051	0.3046	-0.03386	0.1592	0.8316	-0.3255	0.273	0.2332	0.03864	0.01104	0.0004651	0.1284	0.1857	0.4895	-0.0784	0.0227	0.0005512	-0.005206	0.005383	0.3335	-0.1676	0.3988	0.6743	0.00515	0.003396	0.1293	-0.3587	0.2848	0.2079	-0.01427	0.02137	0.5044	-0.3863	0.6396	0.5459	0.1652	1.597	0.9176	-0.3596	0.06725	8.931e-08
72	BCL2	rs10164240	18	63277305	intron	g	0.0218203	0.2254	0.1676	0.1785	0.2502	0.2402	0.2975	0.384	0.3994	0.3363	-0.01515	0.01635	0.3541	-0.203	0.2745	0.4597	-0.02272	0.03296	0.4905	-0.005217	0.008055	0.5172	-0.6781	0.5094	0.1832	-0.002989	0.004618	0.5174	0.556	0.4191	0.1846	-0.02265	0.03117	0.4675	-0.5155	0.9391	0.5831	-2.236	2.258	0.322	-0.4444	0.08528	1.88e-07
73	BCL2	rs4987719	18	63293077	intron	a	0.0317241	-0.1451	0.1233	0.2393	0.09091	0.195	0.6411	0.2217	0.3443	0.5196	0.03141	0.01409	0.02576	-1.054	0.2149	9.229e-07	0.05335	0.02408	0.02669	-0.009128	0.006691	0.1725	-0.6793	0.4953	0.1702	0.007362	0.003965	0.06332	0.2782	0.3292	0.3982	-0.01324	0.02639	0.6159	0.5797	0.7545	0.4422	-0.6721	1.819	0.7117	-0.3161	0.09149	0.0005498
74	LMNB2*	rs2392769	19	2461807	upstream	g	0.237165	-0.01852	0.05185	0.721	0.1347	0.07977	0.09122	0.2102	0.1359	0.1218	0.01651	0.005823	0.004566	0.02343	0.09196	0.7989	0.0008454	0.01118	0.9397	0.0002429	0.002719	0.9288	-0.4304	0.2108	0.04115	-0.007407	0.001678	1.013e-05	0.114	0.1418	0.4214	-0.02759	0.01082	0.0108	0.7963	0.3181	0.01229	-0.07151	0.7677	0.9258	-0.09629	0.06155	0.1177
75	NKX2-2*	rs6035877	20	21531894	upstream	c	0.473571	0.1429	0.04367	0.001064	0.1376	0.06767	0.04204	0.4181	0.1136	0.0002319	0.008596	0.004844	0.07596	0.1606	0.07707	0.03712	-0.004927	0.009264	0.5948	0.0003144	0.002316	0.892	0.2902	0.1793	0.1056	0.001689	0.001362	0.215	-0.3299	0.1196	0.005797	-0.001708	0.009047	0.8502	0.1115	0.2693	0.6789	2.693	0.6557	4.003e-05	-0.1043	0.059	0.07713
76	APP	rs17001660	21	26051722	intron	g	0.0513563	-0.03581	0.09838	0.7159	-0.1678	0.155	0.2791	-0.2264	0.2564	0.3772	-0.0001832	0.01108	0.9868	-0.01921	0.1718	0.911	-0.02538	0.02044	0.2144	0.003182	0.005192	0.54	-0.3506	0.3972	0.3773	0.002585	0.003125	0.4082	0.0338	0.2713	0.9009	0.0004857	0.0204	0.981	-0.2306	0.591	0.6964	-0.865	1.386	0.5324	-0.2074	0.08609	0.01601
77	APP	rs12481729	21	26148455	intron	c	0.0251728	0.1513	0.1386	0.2753	0.02341	0.2111	0.9117	-0.3161	0.3636	0.3847	0.03218	0.01549	0.03779	-0.7954	0.2434	0.001086	-0.1161	0.02502	3.496e-06	-0.00736	0.006975	0.2913	0.5097	0.4951	0.3033	-0.002737	0.004189	0.5136	0.2972	0.3714	0.4235	0.008884	0.02877	0.7575	0.1963	0.8311	0.8133	-1.58	1.963	0.4209	-0.4415	0.08161	6.291e-08
78	MMP11	rs738792	22	23779191	missense	g	0.0852401	-0.151	0.07861	0.05475	-0.321	0.1217	0.00833	-0.4127	0.2005	0.03958	0.01788	0.008727	0.04049	-0.3366	0.1383	0.01494	0.01882	0.01594	0.2378	0.001712	0.004189	0.6829	-0.7407	0.3061	0.01553	0.005556	0.002444	0.02299	0.3583	0.2144	0.09467	-0.01685	0.01648	0.3067	-0.7653	0.475	0.1072	-1.617	1.155	0.1615	0.06278	0.08848	0.478
79	HSCB	rs5752792	22	28757771	downstream	g	0.190098	0.05766	0.05613	0.3042	0.09943	0.08572	0.2461	0.2537	0.1443	0.07871	-0.0165	0.006238	0.008168	0.2132	0.09867	0.03069	-0.002879	0.01142	0.8009	-0.000162	0.00292	0.9557	0.4544	0.2315	0.04972	-0.002496	0.001781	0.1612	-0.6097	0.1499	4.765e-05	0.005535	0.01125	0.6227	0.971	0.3439	0.004754	3.493	0.8701	5.976e-05	0.111	0.07016	0.1137
Chr = chromosome; Location = location in base pairs; EA = effect allele; EAF = EA frequency.
β = effect size; SE = standard error.
Quantitative markers: ADPN = Adiponectin; AlbU = albumin in urine; AlbS = albumin serum; BG = blood glucose; BMI=body mass index; CRP = C-reactive protein; DBP = diastolic blood pressure; FEV1 = forced expiratory volume in 1 second; HR = heart rate; HDL-C = high-density lipoprotein cholesterol; HGB = hemoglobin; IL6 = interleukin 6; SBP = systolic blood pressure; TC = total cholesterol; TG = trig…
Risk outcomes: AF = atrial fibrillation; cancer; CHD = coronary heart disease; DM = diabetes mellitus; death; HF = heart failure; ND = dementia of Alzheimer type, and stroke.
[truncated: 30 more columns]

## Sheet: Supplementary Table_4C
Supplementary Table 4C. The results from the Fisher meta-analysis of the associations of SNPs with each of 24 phenotypes used to create Table 3 (pathway 1a).
								BMI	DBP	SBP	FEV1	HR	ADNP	AlbS	BG	creatinine	HDL-C	HGB	TC	TG	AlbU	CRP	IL6	ND	AF	cancer	CHS	HF	DM	death	stroke
ID	Locus	SNP	Chr	Location	SNP function	EA	EAF	p-value	p-value	p-value	p-value	p-value	p-value	p-value	p-value	p-value	p-value	p-value	p-value	p-value	p-value	p-value	p-value	p-value	p-value	p-value	p-value	p-value	p-value	p-value	p-value
1	NPPB*	rs11801879	1	11868762	upstream	g	0.0899563	0.8039	9.218e-05	0.0136	0.4051	0.2925	0.6991	0.1879	0.2691	0.135	0.6776	0.03934	0.04814	0.07517	8.101e-05	0.4132	0.193	0.0413	0.7134	0.6108	0.2535	0.8322	0.1143	0.7191	0.2465
2	FAF1	rs17106235	1	50477698	intron	c	0.0975419	0.1191	0.009369	0.672	0.08133	0.807	0.6588	0.6446	0.1007	0.8649	0.1261	0.4943	0.7516	0.5973	4.607e-06	0.03021	0.2423	0.4339	0.1219	0.633	0.7024	0.7019	0.223	0.7556	0.145
3	GADD45A*	rs12097345	1	67677857	upstream	g	0.0631831	0.5646	0.003836	0.5389	0.7083	0.1608	0.1034	0.6021	0.366	0.2439	0.6548	0.09489	0.3434	0.2058	1.231e-06	0.1516	0.5722	0.9853	0.6573	0.2911	0.1859	0.7876	0.08443	0.2242	0.5533
4	LMNA	rs6686943	1	156123200	intron	g	0.0240429	0.2601	0.6016	0.6655	0.82	0.1557	0.5788	0.2028	6.776e-05	0.7842	0.3118	0.5775	0.1306	0.3998	3.124e-05	0.005512	1.266e-05	0.716	0.6568	0.7312	0.5988	0.7111	0.02074	0.9837	0.8509
5	F5	rs6025	1	169549811	missense	a	0.0283271	0.379	0.6819	0.5257	0.9093	0.4546	0.02435	0.2339	0.03416	0.6032	0.333	0.2421	0.2158	0.4656	1.622e-06	0.0588	0.0229	0.3089	0.233	0.01736	0.3013	0.2147	0.402	0.2313	0.7241
6	PLA2G4A	rs10911944	1	186881788	intron	g	0.0544745	0.1482	0.6479	0.6961	0.6761	0.4963	0.4881	0.7847	0.4149	0.5355	0.01529	0.776	0.6116	0.4566	0.02837	0.2707	0.3566	0.03489	0.6693	0.7714	0.06673	0.1157	0.8852	0.7214	0.3716
7	ADAM17/IAH1	rs10495562	2	9491211	intron/intron	a	0.480702	0.06601	0.3607	0.06188	0.6661	0.4682	0.02923	0.6283	0.3891	0.7763	0.2649	0.1977	0.1144	5.218e-05	0.5729	0.1218	0.2183	0.1683	0.5038	0.6567	0.0008234	0.00206	0.02326	0.459	0.5935
8	FOSL2	rs12624279	2	28411923	synonymous	a	0.406409	0.503	0.0693	0.3092	0.7529	0.3244	0.3137	0.8271	0.6758	0.0344	0.7456	0.02352	0.8397	0.001992	0.01029	0.002148	0.8369	0.4835	0.5979	0.5388	0.6976	0.8909	0.709	0.6482	0.8225
9	COL5A2	rs10191420	2	189159234	intron	g	0.0372813	0.001222	0.3582	0.5199	0.01002	0.5521	0.4134	0.6529	0.2976	0.2785	0.03222	0.07125	0.06501	0.0001732	0.004758	0.6819	0.983	0.6237	0.164	0.1591	0.2843	0.07175	0.002104	0.1424	0.0009629
10	SDPR/TMEFF2*	rs11901744	2	191888309	upstream/downstream	g	0.0448469	0.6661	0.3647	0.9338	0.8464	0.08221	0.3794	0.6702	0.01522	0.3311	0.3217	0.8945	0.5987	0.3807	0.0002741	0.8097	0.9962	0.1183	0.3448	0.59	0.6222	0.9913	0.01404	0.4091	0.8418
11	TRAK2	rs13022344	2	201399433	missense	g	0.330424	0.007892	0.4212	0.4072	0.592	0.6117	0.004061	0.9635	0.2751	0.4441	0.1001	0.00708	0.725	0.4824	0.4244	5.918e-08	0.316	0.6892	0.2095	0.1452	0.2549	0.4361	0.3978	0.2919	0.622
12	SSUH2	rs7647790	3	8730403	intron	a	0.0216001	0.08804	0.1431	0.0142	0.1535	0.9139	0.5291	0.6715	0.1582	0.0006611	0.2046	0.04183	0.2759	0.7935	0.1188	0.3438	0.26	0.4062	0.7159	0.9632	0.2079	0.6186	0.5937	0.4774	0.4816
13	IRAK2	rs1681663	3	10178045	intron	a	0.233414	0.5048	0.3076	0.1311	0.2483	0.1615	0.466	0.2157	0.7523	0.9588	0.5756	0.3011	0.8011	0.4482	2.559e-05	0.0007638	0.01487	0.9397	0.2516	0.05062	0.8115	0.1285	0.001851	0.9035	0.2875
14	TFRC	rs3827556	3	196069703	intron	t	0.0735747	0.4113	0.7099	0.01659	0.03403	0.1995	0.3369	0.3185	0.01412	0.6203	0.5059	0.1424	0.7332	0.01494	0.1922	0.1466	0.8515	0.09265	0.8297	0.01613	0.8269	0.2655	0.7612	0.1864	0.03346
15	MTTP	rs2306986	4	99583418	missense	g	0.0355773	0.01179	1.367e-05	0.003053	0.7295	0.6101	0.584	0.2649	0.9865	0.8918	0.8015	0.5207	0.003316	0.09294	4.826e-05	0.3093	0.04125	0.443	0.9334	0.6223	0.8149	0.2721	0.5723	0.161	0.3661
16	CSF2	rs743564	5	132075186	intron	g	0.393264	0.3792	0.006686	0.1654	0.562	0.1243	0.0885	0.6875	0.05463	0.02379	0.4153	0.4217	0.03503	0.07043	0.04567	0.8795	0.6515	0.4434	0.1994	0.6503	0.4674	0.1012	0.7444	0.2007	0.916
17	IL13*	rs2243297	5	132663479	downstream	a	0.0399254	0.9844	0.6509	0.3916	0.8831	0.7319	0.2024	0.7899	0.7474	0.00368	0.8065	0.568	0.9621	0.5531	0.0387	0.01577	0.0002369	0.3868	0.3121	0.9504	0.7424	0.5829	0.6901	0.2673	0.01166
18	ADRB2*	rs33942282	5	148829255	downstream	a	0.0276133	0.1407	0.001939	0.0002939	0.0002278	0.3924	0.468	0.03806	0.05752	0.5389	0.7468	0.8727	0.1038	0.2989	0.7138	0.3179	0.003941	0.06139	0.07819	0.8376	0.01459	0.0845	0.09261	0.2704	0.08502
19	CDKAL1	rs4130302	6	21103928	intron	a	0.0217937	0.02975	0.9387	0.1554	0.2693	0.2416	0.05651	0.9265	0.05695	0.6278	0.5575	0.3962	0.3206	0.008649	0.002064	0.3329	0.01506	0.3754	0.6865	0.52	0.8504	0.5004	0.1247	0.883	0.4346
20	UBD*	rs389419	6	29553668	downstream	a	0.0880838	0.3285	0.4266	0.6857	0.002718	0.8279	0.1547	0.001649	0.4606	0.5006	0.0839	0.1415	0.506	0.8005	0.02369	0.004959	0.5505	0.5759	0.8886	0.9727	0.8071	0.9291	0.9925	0.6965	0.888
21	NRM	rs1075496	6	30690462	UTR-5	a	0.430632	0.3671	0.02984	0.2681	0.04942	0.2152	0.8568	0.7828	0.1543	0.5593	0.691	0.7806	0.1661	0.3477	0.02495	0.1243	0.8394	0.5669	0.4896	0.7701	0.7166	0.6964	0.8584	0.1839	0.08945
22	HMGA1*	rs1776897	6	34227234	upstream	c	0.0882067	0.1577	0.5122	0.08032	3.16e-05	0.1027	0.5356	0.6525	0.2194	0.3668	0.4461	0.1521	0.00167	0.8518	0.1109	0.01335	0.1204	0.6871	0.2472	0.678	0.496	0.3286	0.3988	0.3038	0.4152
23	MRPS18A	rs1334601	6	43685668	intron	a	0.0984779	0.009175	0.968	0.8047	0.3274	0.6127	0.6387	0.2695	0.7394	0.1472	0.0005233	0.08707	0.6181	0.3127	0.237	0.1165	0.677	0.6326	0.2844	0.3134	0.925	0.4505	0.8439	0.9235	0.1718
24	CYP39A1	rs2277119	6	46642168	missense	a	0.232556	0.01487	0.5305	0.08571	0.9006	0.7917	0.1695	0.5171	0.1185	0.2513	0.2187	0.4186	0.5183	0.03791	0.4747	0.1468	0.6183	0.5781	0.8519	0.3276	0.01362	0.4101	0.00239	0.2007	0.5235
25	TNFAIP3**	rs6920220	6	137685367	upstream	a	0.207442	0.1916	0.2209	0.4337	0.05339	0.04863	0.4477	0.4047	0.1478	0.09487	0.1777	0.00769	0.3643	0.136	0.1364	0.0004333	0.197	0.4363	0.7773	0.09162	0.4895	0.02378	0.9134	0.226	0.5076
26	ESR1	rs2747648	6	152101200	UTR-3	g	0.0371663	0.8208	0.8719	0.4547	0.04889	0.2451	0.7374	0.4135	0.7446	0.05579	0.5192	0.3267	0.6458	0.3333	0.001728	0.08476	0.004014	0.7089	0.6694	0.7039	0.07115	0.1288	0.849	0.4587	0.6457
27	IL6	rs1548216	7	22730154	UTR-3	c	0.0252137	0.3354	0.4532	0.1596	0.2448	0.1958	0.1283	0.1809	0.3957	0.7338	0.4511	0.5336	0.4323	0.07875	0.0001667	0.5929	0.0003816	0.3176	0.3136	0.585	0.2501	0.07491	0.406	0.03399	0.4718
28	IGFBP3*	rs1496499	7	45939424	upstream	c	0.46508	0.7274	0.005056	0.01736	0.04795	0.4133	0.9748	0.3358	0.3043	0.6668	0.2684	0.1681	0.5185	0.735	0.02484	0.7885	0.9671	0.891	0.3089	0.2323	0.6756	0.1466	0.1613	0.516	0.6792
29	MYH16	rs17161652	7	99293904	intron	g	0.0219865	0.7605	0.1991	0.4809	0.004297	0.1061	0.5292	0.008112	0.04005	0.207	0.9903	0.05173	0.7258	0.2755	0.06961	0.3091	0.009191	0.5162	0.1298	0.624	0.9024	0.7741	0.2216	0.3313	0.04637
30	FOXP2	rs13227011	7	114614673	intron	a	0.0652943	0.7126	0.1358	0.0767	0.2342	0.5549	0.6818	0.5989	0.4493	0.4292	0.1111	0.2151	0.3766	0.1204	5.406e-08	0.005536	0.4123	0.4493	0.07337	0.1168	0.1871	0.2741	0.1423	0.009887	0.3885
31	GATA4	rs13250578	8	11756796	intron	a	0.145307	0.1416	0.1425	0.07466	0.6375	0.7326	0.9857	0.1066	0.8395	0.4826	0.5367	0.06998	0.4998	0.03074	0.8599	0.03521	0.7423	0.7761	0.3569	0.8258	0.4538	0.1756	0.6498	0.2777	0.04482
32	FDFT1	rs1293328	8	11837551	intron	a	0.267029	0.04499	0.1521	0.006378	0.1377	0.8167	0.4229	0.3584	0.1812	0.5806	0.3694	0.2863	0.2501	0.03809	0.5509	0.3272	0.8288	0.7739	0.8544	0.6996	0.7259	0.9684	0.2903	0.1341	0.9193
33	TNFRSF10A	rs13278062	8	23225458	upstream	c	0.479228	0.003755	0.01134	0.01986	0.1992	0.2614	0.8278	0.6867	0.08998	0.1723	0.4132	0.07901	0.3049	0.01854	0.1163	0.04078	0.1845	0.0004137	0.2453	0.3403	0.01648	0.1322	0.1642	0.000418	0.436
34	IKBKB	rs9785118	8	42328973	intron	g	0.0382207	0.3383	0.2438	0.7843	0.01589	0.8515	0.9352	0.2002	0.6435	0.09402	0.4211	0.3068	0.1659	0.5302	4.041e-05	0.7273	0.8303	0.09857	0.2986	0.08403	0.3691	0.3302	0.86	0.4212	0.11
35	PCSK5	rs7022503	9	76127438	intron	g	0.491114	0.4857	0.2609	0.1184	0.8612	0.5731	0.08055	0.2113	0.2559	0.007727	0.6474	0.7695	0.05003	0.0006039	0.3331	0.2477	0.6694	0.2982	0.7369	0.2522	0.4197	0.5801	0.3147	0.9598	0.977
36	IKBKAP	rs4978374	9	108884703	intron	a	0.239481	0.009221	7.311e-05	1.227e-05	0.736	0.2432	0.6809	0.6584	0.02086	0.06294	0.3241	0.688	0.8042	0.8187	0.1331	0.1411	0.3554	0.9311	0.4685	0.5134	0.3812	0.9683	0.7936	0.4292	0.5605
37	GATA3**	rs10508372	10	8930055		a	0.0754055	0.2554	0.239	0.01752	0.09137	0.1045	0.2047	0.9065	5.472e-05	0.0007264	0.04192	0.1765	0.004977	0.01228	0.2868	0.3283	0.08885	0.468	0.5872	0.8783	0.2654	0.4447	0.0007297	0.7847	0.8855
38	CXCL12	rs266092	10	44370827	UTR-3	a	0.0467538	0.4323	0.6482	0.3744	0.6404	0.2291	0.1967	0.6143	0.835	0.8941	0.9351	0.42	0.4439	0.7847	1.045e-06	0.04158	0.1642	0.5768	0.9085	0.9812	0.1921	0.5615	0.4814	0.7863	0.6343
39	NRG3	rs11195459	10	82660517	intron	g	0.0539437	0.02088	0.3946	0.1275	0.02926	0.1046	0.507	0.3761	0.7702	0.8734	0.006154	0.8716	0.4257	0.2287	0.05482	0.6351	0.0003865	0.6608	0.8201	0.7582	0.04201	0.8049	0.4292	0.9872	0.8226
40	LIPA	rs10509569	10	89221893	intron	a	0.0641258	0.927	0.8242	0.8494	0.397	0.5509	0.3626	0.007196	0.03151	0.002163	0.7791	0.4734	0.02552	0.2146	0.001322	0.6543	0.8453	0.3516	0.01545	0.4466	0.02445	0.04332	0.005577	0.0006192	0.02736
41	PKD2L1	rs735877	10	100344764	intron	a	0.382516	0.2555	0.01722	0.003325	0.6881	0.001975	0.4372	0.2371	0.9645	0.8589	0.1662	0.5704	0.2991	0.09327	0.3644	0.785	0.7899	0.7981	0.445	0.687	0.8921	0.763	0.8954	0.6003	0.7175
42	CYP2E1	rs7081484	10	133538986	UTR-3	a	0.0248215	0.8469	0.06726	0.03837	0.4775	0.6145	0.2436	0.05583	0.7425	0.6552	0.9698	0.05054	0.8637	0.9494	1.358e-07	0.1563	0.004161	0.4087	0.9017	0.4968	0.8996	0.8483	0.7556	0.9406	0.8265
43	LRRC4C**	rs7126989	11	42152027		a	0.026798	0.04886	0.872	0.4701	0.8613	0.684	0.5109	0.2546	0.5185	0.02771	0.1528	0.5165	0.2084	0.0577	6.286e-06	0.002007	0.3548	0.6006	0.406	0.2487	0.9462	0.6261	0.5476	0.6229	0.6358
44	RAD9A	rs2255990	11	67397024	intron	a	0.0342178	0.1145	0.1288	0.065	0.5743	0.7492	0.6162	0.55	0.6292	0.1788	0.2802	0.08739	0.4762	0.02617	0.0005137	0.02338	3.038e-05	0.1694	0.07655	0.8382	0.1451	0.00546	0.1621	0.3849	0.006365
45	CPT1A	rs11228373	11	68829752	intron	g	0.127723	0.5926	0.0285	0.3881	0.3096	0.1729	0.00101	0.517	0.1702	0.06249	0.1663	0.8173	0.6676	0.2707	0.1631	0.005614	0.1512	0.9694	0.7632	0.06547	0.662	0.736	0.6003	0.6016	0.6495
46	SOX5	rs17402927	12	24020644	intron	g	0.0267662	0.416	0.3925	0.4583	0.08155	0.5111	0.4273	0.3472	0.07391	0.1945	0.5014	0.3681	0.1496	0.5566	0.0001609	0.09348	0.4026	0.7075	0.5981	0.6706	0.9889	0.1827	0.4011	0.915	0.2429
47	HDAC7	rs17122311	12	47795115	intron	a	0.0274593	0.7892	0.2188	0.1657	0.5578	0.9903	0.131	0.9484	0.2388	0.1848	0.672	0.08028	0.1006	0.6138	4.709e-06	0.5559	0.001592	0.7394	0.4081	0.4666	0.8321	0.5329	0.6287	0.6339	0.6488
48	APAF1	rs4319556	12	98682808	intron	a	0.0257842	0.3016	0.8605	0.9014	0.2148	0.02335	0.07662	0.1167	0.4427	0.2216	0.0002892	0.643	0.1645	0.008147	7.232e-07	0.04009	0.01761	0.9288	0.02434	0.6162	0.05558	0.0117	0.7945	0.1775	0.4418
49	HCAR1/DENR*	rs548349	12	122740362	upstream/upstream	a	0.0652058	0.4946	0.3831	0.1981	0.8887	0.6301	0.1062	0.5643	0.3323	0.6641	0.348	0.0001193	0.6281	0.536	0.00147	0.9109	0.5414	0.8931	0.03886	0.922	0.2015	0.1604	0.9188	0.2328	0.9314
50	BRCA2	rs11571590	13	32320347	intron	a	0.0286694	0.8093	0.3548	0.8842	0.03105	0.5322	0.9818	0.7123	0.1712	0.6333	0.2163	0.9558	0.06124	0.2024	2.274e-06	0.01716	0.0007059	0.07199	0.9299	0.734	0.4966	0.107	0.548	0.2479	0.4764
51	FOXO1	rs9603776	13	40649749	intron	a	0.0224985	0.5739	0.9097	0.9286	0.3979	0.1805	0.05216	0.1944	0.02525	0.6828	0.8949	0.06637	0.5143	0.5445	0.1664	0.001458	4.476e-07	0.8017	0.635	0.1372	0.1815	0.02183	0.06617	0.5835	0.7197
52	ABCC4	rs1729741	13	95131902	intron	g	0.115558	0.1335	0.001313	0.01387	0.07023	0.6869	0.1966	0.2231	0.3396	0.06134	0.7668	0.3612	0.9067	0.06415	0.0003071	0.05068	0.9959	0.3947	0.5614	0.2032	0.8253	0.5382	0.1281	0.02114	0.12
53	IRS2	rs1044364	13	109755299	UTR-3	g	0.0490998	0.7944	0.001041	0.0006742	0.04237	0.1105	0.02633	0.0001794	0.1055	0.6966	0.7043	0.03304	0.6733	0.4306	0.1274	0.223	0.06048	0.9463	0.8835	0.9122	0.5333	0.6134	0.576	0.09645	0.7203
54	TEP1	rs10083536	14	20408030	missense	a	0.0298235	0.4134	0.5879	0.653	0.9681	0.8502	0.7748	0.9539	0.692	0.4339	0.07038	0.2571	0.4903	0.9171	1.399e-06	0.3676	9.206e-07	0.2274	0.8916	0.8561	0.2774	0.3844	0.0249	0.3911	0.7032
55	MDGA2**	rs17117423	14	46539309		g	0.0386345	0.01777	0.2849	0.4073	0.6373	0.5571	0.4476	0.8695	0.07684	0.932	0.1941	0.8588	0.03368	0.1573	0.0008352	0.0002209	0.00761	0.1856	0.1149	0.9588	0.7353	0.9865	0.8452	0.4723	0.3384
56	FBN1	rs1848050	15	48569846	intron	a	0.102296	0.1032	0.1482	0.4145	0.7194	0.08005	0.1013	0.2435	0.6821	0.6229	0.3882	0.009857	0.1269	0.02916	0.2713	0.0001388	0.002193	0.4346	0.987	0.661	0.007411	0.3449	0.4131	0.662	0.6928
57	CYP19A1	rs28757184	15	51222375	missense	a	0.0340525	0.9143	0.7396	0.6479	0.04802	0.6117	0.4249	0.5871	0.5241	0.7733	0.319	0.301	0.6442	0.2828	7.557e-06	0.08435	0.02285	0.4248	0.9991	0.4091	0.7002	0.528	0.5865	0.4596	0.3658
58	HCN4	rs11857639	15	73345431	intron	a	0.0919102	0.0439	0.03319	0.3266	0.1165	0.008934	0.4375	0.9284	0.5873	0.08548	0.1128	0.04568	0.5107	0.05473	0.006161	0.009252	0.849	0.9012	0.7493	0.9882	0.7994	0.8479	0.6306	0.9693	0.5305
59	HCN4*	rs7172808	15	73371291	upstream	g	0.16055	0.7079	0.04296	0.002654	0.2632	0.001377	0.7161	0.1093	0.2679	0.3588	0.5296	0.7944	0.05993	0.2	0.158	0.1938	0.04342	0.8286	0.08205	0.2476	0.9141	0.1701	0.8099	0.9327	0.7724
60	BLM	rs2238335	15	90747136	intron	c	0.0237325	0.9674	0.1879	0.2529	0.06418	0.6024	0.4759	0.5116	0.2725	0.1294	0.4388	0.4662	0.05792	0.08613	0.000221	0.2836	0.4628	0.02946	0.2443	0.1209	0.5582	0.4979	0.9453	0.3131	0.1843
61	LMF1	rs577543	16	888967	intron	a	0.0734126	0.4259	0.1962	0.2558	0.9057	0.07322	0.6336	0.9285	0.1022	0.3833	0.3425	0.1367	0.7539	0.6654	0.02474	0.5586	0.2709	0.8134	0.134	0.5979	0.05429	0.8301	0.6912	0.2426	0.6724
62	NOD2	rs2076753	16	50699463	UTR-5	a	0.289777	0.3341	0.3259	0.5309	0.6583	0.5079	0.06677	0.1091	0.8302	0.0373	0.005587	0.06181	0.1954	0.01693	0.08007	0.5027	0.3197	0.3255	0.7321	0.4832	0.03114	0.004329	0.6525	0.0101	0.3594
63	MMP2/IRX6*	rs17232065	16	55391471	upstream/downstream	a	0.0670046	0.2633	0.005924	0.03141	0.1204	0.186	0.9553	0.7498	0.006712	0.5755	0.01433	0.9211	0.09196	0.5998	0.001034	0.01536	0.01667	0.8316	0.1956	0.05598	0.0009177	0.4695	0.008967	0.1806	0.1283
64	PYY	rs9895585	17	43987619	intron	c	0.0492972	0.1918	0.1177	0.03162	0.03996	0.8113	0.2071	0.7341	0.4413	0.7948	0.3369	0.1178	0.2602	0.002519	5.337e-07	0.1174	0.008841	0.5788	0.4396	0.5722	0.1252	0.06467	0.244	0.04583	0.826
65	HDAC5	rs228757	17	44087517	missense	c	0.266488	0.2733	0.6062	0.08931	0.05063	7.19e-05	0.4573	0.7329	0.4491	0.5906	0.295	0.2514	0.4097	0.8785	0.182	0.841	0.6666	0.2035	0.466	0.3866	0.9792	0.596	0.5639	0.3258	0.6013
66	HDAC5	rs8065686	17	44116529	intron	a	0.0926737	0.2126	0.1047	0.03069	0.3499	0.4157	0.3931	0.7938	0.9332	0.621	0.3872	0.8285	0.8736	0.002865	0.0002451	0.001883	0.05544	0.4971	0.1601	0.1623	0.8402	0.2255	0.8779	0.02803	0.6645
67	SLC4A1	rs5035	17	44261630	missense	c	0.0403349	0.2561	0.007579	3.242e-05	0.06524	0.4594	0.7749	0.2314	0.6914	0.7976	0.8927	0.3701	0.5939	0.005726	1.915e-06	0.02965	0.1502	0.3794	0.9887	0.3145	0.3647	0.8193	0.9505	0.4088	0.5621
68	OSBPL7	rs12602461	17	47811983	intron	a	0.0521002	0.2307	0.173	0.6358	0.001773	0.8488	0.4682	0.003225	0.6298	0.0005096	0.05784	0.01001	0.09585	0.08275	0.01489	0.2966	0.01163	0.4922	0.2633	0.289	0.768	0.5181	0.6529	0.06571	0.2044
69	RPS6KB1	rs1292034	17	59912499	intron	a	0.445131	0.512	0.4117	0.1266	0.8719	0.1021	0.06972	0.6932	0.0274	0.6436	0.05767	0.09399	0.1893	0.0684	0.06196	0.05075	0.7658	0.1173	0.1972	0.9114	0.7273	0.5515	0.01137	0.3476	0.1482
70	APOH	rs1801689	17	66214462	missense	c	0.0344621	0.6667	0.9904	0.4515	0.5174	0.4579	0.2329	0.5934	0.8849	0.8511	0.4381	0.04672	0.005729	0.09884	0.006676	0.7538	0.3192	0.7579	0.2753	0.7936	0.5583	0.7851	0.5659	0.7094	0.4642
71	SYNGR2	rs4789546	17	78171312	intron	a	0.0446735	0.3658	0.7026	0.2215	0.007908	0.5578	0.00447	0.09948	0.2938	0.681	0.2385	0.9034	0.2164	0.4555	8.445e-07	0.3282	0.2109	0.3628	0.5758	0.8605	0.1497	0.9416	0.958	0.5012	0.8227
72	BCL2	rs10164240	18	63277305	intron	g	0.0218203	0.2975	0.705	0.7752	0.3111	0.6212	0.0528	0.2393	0.5379	0.8549	0.2472	0.7854	0.8938	0.2406	4.013e-06	0.04775	0.07142	0.3186	0.268	0.4234	0.131	0.9555	0.9931	0.832	0.9607
73	BCL2	rs4987719	18	63293077	intron	a	0.0317241	0.8015	0.3836	0.942	0.4637	0.0005858	0.06897	0.6336	0.6602	0.1186	0.2439	0.3169	0.6622	0.9093	0.008129	0.08883	0.233	0.7569	0.04514	0.1118	0.2766	0.02431	0.4479	0.3484	0.00769
74	LMNB2*	rs2392769	19	2461807	upstream	g	0.237165	0.7417	0.3618	0.1144	0.2221	0.3383	0.2936	0.7997	0.4388	0.000146	0.04404	0.02526	0.3744	0.1961	0.1249	0.7862	0.2238	0.6871	0.2216	0.04429	0.5307	0.09764	0.4071	0.00888	0.007782
75	NKX2-2*	rs6035877	20	21531894	upstream	c	0.473571	0.01391	0.5021	0.009092	0.3633	0.4656	0.4815	0.6793	0.4069	0.5576	0.0001525	0.9414	0.7124	0.004011	0.04893	0.2975	0.3982	0.672	0.2009	0.7619	0.02527	0.794	0.6488	0.2888	0.1048
76	APP	rs17001660	21	26051722	intron	g	0.0513563	0.5055	0.8024	0.9836	0.6486	0.4013	0.6929	0.8779	0.3985	0.2167	0.8213	0.5045	0.8055	0.0903	0.06513	0.01567	7.35e-08	0.4631	0.611	0.7713	0.4349	0.6971	0.5152	0.9621	0.4886
77	APP	rs12481729	21	26148455	intron	c	0.0251728	0.6888	0.8247	0.5361	0.1132	0.002929	1.045e-05	0.258	0.1517	0.885	0.5951	0.9313	0.4954	0.1746	7e-06	0.3706	0.02255	0.6369	0.4808	0.5857	0.5391	0.6858	0.5618	0.2194	0.9151
78	MMP11	rs738792	22	23779191	missense	g	0.0852401	0.3817	0.008304	0.00222	0.02289	0.1346	0.1328	0.6523	0.08113	0.02936	0.05271	0.1733	0.002296	0.0266	0.05868	0.01533	0.08663	0.6322	0.8774	0.735	0.9778	0.8494	0.1435	0.8994	0.514
79	HSCB	rs5752792	22	28757771	downstream	g	0.190098	0.6801	0.3295	0.08807	0.04336	0.009352	0.3567	0.08038	0.07849	0.4712	0.003506	0.557	0.06464	0.007569	0.0536	0.2812	0.2806	0.9244	0.1278	0.1071	0.09294	0.7654	0.8667	0.4005	0.3218
Chr = chromosome; Location = location in base pairs; EA = effect allele; EAF = EA frequency.
Quantitative markers: ADPN = Adiponectin; AlbU = albumin in urine; AlbS = albumin serum; BG = blood glucose; BMI=body mass index; CRP = C-reactive protein; DBP = diastolic blood pressure; FEV1 = forced expiratory volume in 1 second; HR = heart rate; HDL-C = high-density lipoprotein cholesterol; HGB = hemoglobin; IL6 = interleukin 6; SBP = systolic blood pressure; TC = total cholesterol; TG = trig…
Risk outcomes: AF = atrial fibrillation; cancer; CHD = coronary heart disease; DM = diabetes mellitus; death; HF = heart failure; ND = dementia of Alzheimer type, and stroke.

## Sheet: Supplementary Table_4D
Supplementary Table 4D. The results from four pleiotropic meta-analyses for SNPs attained genome-wide significance in pathway 1 used to create Table 3.
								PHY				BLD				INF				16P				8DD				24P
ID	Locus	SNP	Chr	Location	SNP function	EA	EAF	P_MOp	P_MOb	P_MFp	P_FcFp	P_MOp	P_MOb	P_MFp	P_FcFp	P_MOp	P_MOb	P_MFp	P_FcFp	P_MOp	P_MOb	P_MFp	P_FcFp	P_MOp	P_MOb	P_MFp	P_FcFp	P_MOp	P_MOb	P_MFp	P_FcFp
1	NPPB*	rs11801879	1	11868762	upstream	g	0.0899563	4.831e-05	0.0001968	3.125e-06	0.0004191	0.01068	0.01299	0.002465	0.02273	4.086e-05	7.403e-05	0.0002484	0.0005449	6.331e-09	2.037e-07	6.489e-10	1.092e-06	0.1203	0.09257	0.1784	0.2715	1.779e-08	5.019e-07	4.082e-09	5.329e-06
2	FAF1	rs17106235	1	50477698	intron	c	0.0975419	2.646e-05	2.468e-06	0.001104	0.03082	0.008993	0.03762	0.0527	0.6176	1.484e-07	4.635e-07	5.05e-07	5.605e-06	7.417e-09	2.497e-09	3.43e-08	0.0002127	0.08998	0.09064	0.04428	0.4789	1.397e-08	9.141e-09	2.315e-08	0.001102
3	GADD45A*	rs12097345	1	67677857	upstream	g	0.0631831	0.09015	0.09819	0.1318	0.05752	0.003759	0.04118	0.06766	0.1694	3.057e-07	4.453e-07	1.389e-07	1.558e-05	1.229e-08	1.495e-06	2.255e-06	8.3e-05	0.6756	0.6489	0.6333	0.4324	4.736e-07	3.709e-05	4.429e-05	0.0004313
4	LMNA	rs6686943	1	156123200	intron	g	0.0240429	0.2804	0.2617	0.2044	0.5665	0.001426	0.02292	0.006313	0.006735	4.952e-07	7.703e-08	1.2e-09	8.466e-10	4.159e-06	6.079e-06	6.769e-09	2.927e-08	0.702	0.6951	0.5892	0.7474	1.03e-05	0.0001063	2.76e-07	1.835e-06
5	F5	rs6025	1	169549811	missense	a	0.0283271	0.3991	0.4931	0.713	0.8351	0.2176	0.2803	0.237	0.03403	2.008e-07	4.741e-08	2.174e-09	4.8e-07	4.295e-06	1.086e-05	8.973e-06	4.309e-05	0.7169	0.7196	0.7362	0.08434	7.387e-07	0.0001212	0.0001998	3.084e-05
6	PLA2G4A	rs10911944	1	186881788	intron	g	0.0544745	0.07772	0.09754	0.03139	0.6683	0.0007132	0.02723	0.01862	0.429	0.05173	0.05712	0.07705	0.06657	1.063e-05	0.005227	0.001473	0.2969	0.0007396	0.0004562	0.0007885	0.1929	3.409e-08	3.817e-05	1.207e-05	0.1902
7	ADAM17/IAH1	rs10495562	2	9491211	intron/intron	a	0.480702	0.2316	0.2476	0.1342	0.1191	0.001669	0.0004685	1.488e-06	0.0006931	0.05624	0.03985	0.01255	0.2123	0.01955	0.002888	3.409e-07	0.0006446	0.004752	0.003216	0.000634	0.0003353	0.002691	0.0001912	2.35e-09	2.484e-06
8	FOSL2	rs12624279	2	28411923	synonymous	a	0.406409	0.05212	0.06217	0.001257	0.2932	4.749e-06	4.311e-05	0.0004111	0.01309	0.0003547	0.001231	0.001316	0.001319	3.588e-08	2.494e-06	8.217e-08	0.0005325	0.9328	0.9251	0.9575	0.98	2.035e-06	5.657e-05	1.454e-05	0.01587
9	COL5A2	rs10191420	2	189159234	intron	g	0.0372813	0.2333	0.2984	0.5462	0.002447	0.3834	0.5121	0.6223	0.0003274	0.03875	0.04106	0.07728	0.07421	0.1277	0.2326	0.3752	3.709e-06	0.001671	0.002393	4.915e-06	9.269e-05	8.697e-05	0.00902	0.0003748	4.117e-09
10	SDPR/TMEFF2*	rs11901744	2	191888309	upstream/downstream	g	0.0448469	0.08808	0.08186	0.02842	0.5998	0.002399	0.006638	0.01601	0.2809	0.002646	0.003193	0.008044	0.009914	0.0001082	0.001269	0.0002215	0.07837	0.2589	0.2626	0.2412	0.2643	2.025e-08	0.0001371	0.0004411	0.07207
11	TRAK2	rs13022344	2	201399433	missense	g	0.330424	0.009101	0.007191	0.01503	0.1235	0.006857	0.02739	0.008115	0.01031	8.129e-06	5.834e-06	5.513e-07	1.537e-06	4.01e-06	1.769e-05	4.694e-08	1.297e-06	0.4368	0.4147	0.4179	0.3615	4.124e-05	0.0001409	7.134e-07	9.63e-06
12	SSUH2	rs7647790	3	8730403	intron	a	0.0216001	0.05864	0.09545	0.1835	0.01984	0.00476	9.467e-05	5.717e-05	0.00748	0.02161	0.03431	0.007721	0.1686	1.825e-08	9.559e-06	8.194e-06	0.0008148	0.4235	0.3806	0.4864	0.8317	1.874e-07	5.824e-05	7.619e-05	0.00963
13	IRAK2	rs1681663	3	10178045	intron	a	0.233414	0.7468	0.6918	0.8356	0.1631	0.8357	0.8037	0.6065	0.8215	1.944e-07	1.936e-07	1.807e-08	7.675e-08	0.0003609	0.0004823	0.0003066	0.0001616	0.5036	0.4942	0.5772	0.02639	0.001216	0.002277	0.002029	3.105e-05
14	TFRC	rs3827556	3	196069703	intron	t	0.0735747	0.004902	0.004462	0.0002655	0.02371	0.004359	0.004594	0.0002429	0.02969	0.1291	0.1099	0.05937	0.2804	0.003921	0.004262	3.27e-07	0.004993	0.012	0.01546	0.003492	0.04019	8.437e-05	0.0006829	1.207e-08	0.001149
15	MTTP	rs2306986	4	99583418	missense	g	0.0355773	0.7879	0.7892	0.592	2.694e-06	0.5602	0.6765	0.801	0.1463	8.768e-06	1.134e-05	4.231e-05	7.238e-05	0.002863	0.003408	0.02575	3.677e-08	0.5666	0.6175	0.4363	0.7085	0.01256	0.01342	0.04654	1.89e-06
16	CSF2	rs743564	5	132075186	intron	g	0.393264	0.002138	0.003335	0.001274	0.02197	6.754e-05	0.0005865	0.0007498	0.004821	0.01583	0.01964	0.03328	0.2952	7.1e-07	9.667e-06	2.258e-06	0.0009839	0.3312	0.2626	0.5115	0.4676	3.635e-08	2.362e-06	2.838e-05	0.003705
17	IL13*	rs2243297	5	132663479	downstream	a	0.0399254	0.6358	0.6247	0.474	0.9622	0.05706	0.1059	0.1648	0.3077	3.838e-06	4.735e-07	4.035e-09	2.035e-05	1.271e-06	1.539e-05	3.574e-06	0.01016	0.2563	0.2853	0.1341	0.3072	2.049e-08	4.466e-05	5.801e-06	0.01489
18	ADRB2*	rs33942282	5	148829255	downstream	a	0.0276133	0.01994	0.01581	0.0003629	1.522e-07	0.1084	0.1141	0.2281	0.119	0.1631	0.1146	0.05079	0.0292	0.01409	0.01572	0.0005536	3.767e-07	0.1387	0.125	0.0294	0.002286	0.0004845	0.003635	0.0001089	9.046e-09
19	CDKAL1	rs4130302	6	21103928	intron	a	0.0217937	0.08211	0.02153	0.003746	0.09018	0.002458	0.0007257	0.001076	0.03768	0.01671	0.0002407	2.926e-05	0.0008108	0.0009269	5.374e-05	2.873e-08	0.0003122	0.1525	0.2874	0.4268	0.7571	0.0004663	0.000354	4.854e-07	0.003601
20	UBD*	rs389419	6	29553668	downstream	a	0.0880838	0.0003431	5.253e-05	0.0005278	0.0771	0.0004533	0.003101	0.01159	0.01721	0.02161	0.03649	0.03938	0.003697	1.824e-09	4.512e-07	1.911e-05	0.0003432	0.9777	0.9719	0.9856	0.9998	7.34e-08	1.326e-05	0.001527	0.02384
21	NRM	rs1075496	6	30690462	UTR-5	a	0.430632	9.088e-08	4.882e-09	1.581e-05	0.02292	0.4441	0.3399	0.317	0.6991	0.7129	0.7101	0.6655	0.06419	5.834e-05	3.533e-06	0.001032	0.05994	0.2232	0.2361	0.1638	0.673	3.531e-05	8.659e-06	0.001066	0.1469
22	HMGA1*	rs1776897	6	34227234	upstream	c	0.0882067	0.001005	0.0005947	0.001217	0.0001087	0.002464	0.007584	0.004257	0.0594	0.07923	0.08846	0.1263	0.008358	6.111e-07	3.063e-05	3.78e-05	9.519e-06	0.1975	0.2567	0.01824	0.6039	8.671e-09	3.345e-05	5.56e-06	0.0001312
23	MRPS18A	rs1334601	6	43685668	intron	a	0.0984779	0.002774	0.002789	0.006139	0.2184	4.134e-06	0.0001817	6.506e-06	0.01256	0.0392	0.03105	0.0106	0.2411	6.476e-06	8.651e-05	4.11e-08	0.01325	0.8841	0.8728	0.8482	0.7761	0.0001425	0.001397	3.886e-06	0.0629
24	CYP39A1	rs2277119	6	46642168	missense	a	0.232556	0.03112	0.03552	0.001461	0.1224	0.008919	0.01603	0.001188	0.07839	0.0667	0.06212	0.04457	0.3916	0.004708	0.01184	5.107e-06	0.05094	0.0002411	0.000233	0.000117	0.01512	5.567e-05	0.0004183	7.012e-09	0.005293
25	TNFAIP3**	rs6920220	6	137685367	upstream	a	0.207442	0.008606	0.02452	0.03462	0.03018	0.002809	0.02824	0.09759	0.01287	4.373e-08	7.941e-07	1.285e-05	0.0008953	3.156e-09	5.376e-07	2.139e-05	3.814e-05	0.1701	0.1443	0.1948	0.2044	6.172e-09	1.777e-06	4.469e-05	7.855e-05
26	ESR1	rs2747648	6	152101200	UTR-3	g	0.0371663	0.06588	0.1089	0.2533	0.3503	0.01798	0.01036	0.05777	0.4986	8.849e-06	1.635e-06	3.489e-08	6.953e-05	5.073e-08	4.152e-07	1.56e-06	0.006699	0.128	0.1454	0.0483	0.5735	7.007e-07	8.649e-07	8.253e-07	0.02292
27	IL6	rs1548216	7	22730154	UTR-3	c	0.0252137	0.01781	0.0184	0.005689	0.1963	0.05109	0.04382	0.002811	0.2384	7.247e-07	1.701e-06	3.597e-06	6.192e-06	1.382e-05	2.462e-05	2.317e-08	0.0002593	0.4339	0.4204	0.5192	0.09606	7.37e-05	0.0001514	5.966e-07	0.0001772
28	IGFBP3*	rs1496499	7	45939424	upstream	c	0.46508	1.24e-08	1.183e-07	0.005279	0.002456	0.6018	0.6565	0.6148	0.6322	0.7013	0.7419	0.7808	0.2431	3.449e-06	7.398e-05	0.1103	0.02999	0.6997	0.6894	0.4693	0.4621	5.029e-07	9.004e-05	0.157	0.05593
29	MYH16	rs17161652	7	99293904	intron	g	0.0219865	0.08064	0.1045	0.04865	0.02386	0.0003418	0.0002298	0.003293	0.01991	0.001334	0.002582	0.0041	0.009076	5.836e-05	2.317e-05	4.789e-05	0.0002575	0.0394	0.03482	0.01497	0.2992	1.006e-08	8.129e-07	5.717e-06	0.0006598
30	FOXP2	rs13227011	7	114614673	intron	a	0.0652943	0.2768	0.1985	0.4645	0.1782	0.2997	0.4107	0.4911	0.2825	5.784e-08	9.387e-08	1.229e-08	3.505e-08	3.349e-05	7.633e-05	4.674e-05	9.5e-06	0.1736	0.2081	0.02015	0.009752	3.436e-05	0.0001419	7.484e-06	8.168e-07
31	GATA4	rs13250578	8	11756796	intron	a	0.145307	0.9185	0.9244	0.7447	0.1506	1.127e-07	3.389e-07	0.0009371	0.1699	0.0005316	0.002441	0.009052	0.2696	3.729e-09	4.686e-07	0.0007994	0.08708	0.2116	0.1688	0.329	0.3451	3.703e-08	1.485e-06	0.001935	0.09885
32	FDFT1	rs1293328	8	11837551	intron	a	0.267029	0.0002585	0.0002863	3.997e-05	0.006493	2.585e-05	0.0001474	0.001101	0.1407	0.05897	0.1196	0.1688	0.7034	9.524e-09	2.463e-06	7.966e-07	0.02072	0.09008	0.05412	0.2141	0.9172	4.63e-08	3.021e-06	2.873e-06	0.1282
33	TNFRSF10A	rs13278062	8	23225458	upstream	c	0.479228	9.092e-05	0.0004861	3.069e-06	0.0001938	0.02468	0.02609	0.002543	0.04544	0.1778	0.1434	0.06412	0.02873	0.0001895	0.002585	8.74e-08	2.949e-05	0.0318	0.0559	0.0004545	5.939e-06	0.0001339	0.002187	4.549e-10	3.066e-09
34	IKBKB	rs9785118	8	42328973	intron	g	0.0382207	0.0003072	0.001753	0.01742	0.1693	0.002459	0.004865	0.01667	0.3289	1.13e-05	1.822e-05	7.317e-05	0.00166	2.053e-10	1.511e-07	4.782e-06	0.0106	0.2404	0.2071	0.155	0.1231	5.846e-11	3.525e-07	8.993e-06	0.006292
35	PCSK5	rs7022503	9	76127438	intron	g	0.491114	0.1753	0.1715	0.03054	0.4572	0.001165	0.0001187	3.73e-08	0.0002988	0.8972	0.9103	0.9092	0.4468	0.01694	0.002771	3.161e-07	0.002948	0.3154	0.3162	0.427	0.8063	0.04491	0.009744	3.825e-06	0.02301
36	IKBKAP	rs4978374	9	108884703	intron	a	0.239481	0.1377	0.1021	0.2513	3.954e-08	0.29	0.345	0.2826	0.2838	0.3996	0.4867	0.5377	0.1239	0.1421	0.1594	0.2746	1.941e-06	0.8344	0.8245	0.8983	0.9395	0.3273	0.3524	0.5692	0.0001562
37	GATA3**	rs10508372	10	8930055		a	0.0754055	0.1932	0.1804	0.2645	0.01081	6.37e-05	3.746e-06	1.092e-09	3.796e-08	0.4078	0.5448	0.6359	0.1441	1.479e-05	4.621e-06	1.01e-07	8.377e-09	0.0241	0.02012	0.0125	0.1341	0.0002804	5.487e-05	1.505e-08	2.657e-08
38	CXCL12	rs266092	10	44370827	UTR-3	a	0.0467538	0.07388	0.1151	0.186	0.5949	0.4816	0.3605	0.2839	0.9218	1.067e-06	3.228e-07	1.025e-08	1.396e-06	0.0001488	0.0001117	4.309e-06	0.007552	0.7835	0.7678	0.8235	0.9276	0.0005312	0.001037	0.000156	0.06854
39	NRG3	rs11195459	10	82660517	intron	g	0.0539437	0.008516	0.01223	0.02066	0.004813	7.746e-06	0.001256	0.01003	0.2573	0.0004837	0.001628	0.003784	0.001011	1.481e-09	9.696e-06	5.987e-05	0.0002874	0.4094	0.3621	0.4404	0.8299	1.612e-08	0.0001117	0.0003383	0.004349
40	LIPA	rs10509569	10	89221893	intron	a	0.0641258	0.1248	0.09614	0.06521	0.9515	0.1657	0.1819	0.3126	0.0002354	0.03822	0.03453	0.03066	0.02507	0.01535	0.01216	0.02466	0.001192	0.0006732	0.001504	5.804e-06	1.093e-06	0.0003289	0.0003209	6.441e-06	4.361e-08
41	PKD2L1	rs735877	10	100344764	intron	a	0.382516	1.347e-05	2.047e-05	4.155e-08	0.0001039	0.9822	0.9744	0.9293	0.4	0.9443	0.949	0.9602	0.812	0.002518	0.00737	0.0005835	0.006574	0.8953	0.9051	0.7894	0.9927	0.01542	0.04286	0.006477	0.1029
42	CYP2E1	rs7081484	10	133538986	UTR-3	a	0.0248215	0.4199	0.4394	0.1241	0.1432	0.265	0.4796	0.6336	0.421	1.843e-07	4.28e-08	2.003e-09	2.58e-08	2.929e-05	3.184e-05	4.511e-06	1.217e-05	0.5683	0.5629	0.6266	0.9958	0.0001217	0.0001703	7.677e-05	0.001448
43	LRRC4C**	rs7126989	11	42152027		a	0.026798	0.03968	0.04613	0.06867	0.5436	0.04812	0.06106	0.004356	0.04757	4.694e-07	4.905e-07	1e-07	9.177e-07	3.727e-06	7.74e-06	3.289e-08	3.771e-05	0.9327	0.9474	0.8112	0.8814	5.007e-05	0.0002099	2.69e-06	0.00113
44	RAD9A	rs2255990	11	67397024	intron	a	0.0342178	0.5053	0.4968	0.6533	0.1121	0.9533	0.9551	0.9561	0.1213	4.551e-07	1.23e-07	5.48e-09	9.445e-08	8.401e-05	0.0002536	0.0004771	3.092e-06	0.04406	0.0488	0.002206	0.001092	1.206e-07	8.828e-05	9.144e-06	3.365e-08
45	CPT1A	rs11228373	11	68829752	intron	g	0.127723	0.3149	0.3063	0.4631	0.1022	1.495e-09	2.606e-05	5.47e-05	0.01122	0.1586	0.1767	0.2228	0.006833	6.557e-09	3.831e-05	0.0004256	0.0004596	0.9812	0.9777	0.9808	0.8453	5.481e-07	0.0009452	0.01368	0.006579
46	SOX5	rs17402927	12	24020644	intron	g	0.0267662	0.1986	0.2184	0.114	0.317	0.00173	0.004522	0.004077	0.1923	1.27e-06	8.384e-06	1.027e-05	0.0005159	2.528e-07	2.895e-05	1.77e-06	0.005135	0.4095	0.3798	0.5098	0.8231	1.012e-08	2.242e-05	2.297e-05	0.03627
47	HDAC7	rs17122311	12	47795115	intron	a	0.0274593	0.2525	0.352	0.377	0.6001	0.04624	0.05114	0.06911	0.1491	5.304e-08	5.04e-08	8.542e-08	8.604e-07	3.531e-07	3.838e-06	6.453e-06	0.0001729	0.5174	0.4493	0.6146	0.941	2.211e-06	3.959e-05	9.888e-05	0.005009
48	APAF1	rs4319556	12	98682808	intron	a	0.0257842	0.413	0.3222	0.3364	0.1973	0.7013	0.7403	0.5532	0.0001663	9.519e-08	1.538e-08	2.406e-10	1.283e-07	3.186e-05	2.3e-05	2.609e-06	4.832e-09	0.09748	0.1034	0.01247	0.0255	6.074e-05	2.812e-05	3.11e-07	2.012e-09
49	HCAR1/DENR*	rs548349	12	122740362	upstream/upstream	a	0.0652058	0.1942	0.183	0.1143	0.6557	2.058e-06	0.0001393	0.001269	0.01343	0.002471	0.002171	0.003089	0.02491	1.969e-07	3.123e-05	3.805e-05	0.01072	0.02596	0.01935	0.007997	0.3872	2.356e-09	2.236e-06	2.508e-06	0.02012
50	BRCA2	rs11571590	13	32320347	intron	a	0.0286694	0.2469	0.3455	0.4001	0.3616	0.2677	0.3289	0.2374	0.3797	1.504e-06	4.892e-07	5.388e-08	8.84e-09	7.023e-07	4.591e-06	2.794e-05	1.563e-05	0.5359	0.4998	0.4607	0.362	8.429e-07	4.37e-05	0.0001931	8.056e-05
51	FOXO1	rs9603776	13	40649749	intron	a	0.0224985	0.7345	0.7103	0.7201	0.752	0.3615	0.4732	0.5051	0.06154	6.614e-05	0.0001655	0.0003145	3.118e-08	0.007116	0.02318	0.03809	9.987e-06	0.934	0.9296	0.9619	0.09978	0.01697	0.1331	0.05122	1.011e-05
52	ABCC4	rs1729741	13	95131902	intron	g	0.115558	6.044e-05	9.633e-05	1.477e-06	0.0004133	0.1301	0.194	0.05505	0.1352	0.0001471	0.0003481	0.0003522	0.001138	2.724e-06	1.849e-05	1.969e-08	1.743e-05	0.08465	0.1031	0.0805	0.09199	1.218e-06	1.96e-05	2.915e-08	1.512e-05
53	IRS2	rs1044364	13	109755299	UTR-3	g	0.0490998	4.853e-05	0.0001065	1.869e-08	2.052e-05	2.093e-05	3.385e-05	2.344e-05	0.0008483	0.02521	0.01212	0.00197	0.04748	2.265e-12	2.348e-08	2.915e-13	1.028e-07	0.9746	0.974	0.9793	0.9044	3.895e-10	2.269e-06	5.232e-10	1.14e-05
54	TEP1	rs10083536	14	20408030	missense	a	0.0298235	0.9975	0.9973	0.9961	0.9441	0.7608	0.7492	0.804	0.6993	2.886e-07	7.37e-08	4.66e-09	2.046e-10	6.296e-05	0.0004605	0.0008369	4.197e-05	0.07866	0.08964	0.05003	0.327	6.242e-06	0.0001896	0.0002655	0.0001602
55	MDGA2**	rs17117423	14	46539309		g	0.0386345	0.1493	0.1839	0.1029	0.1539	0.03213	0.1487	0.08724	0.17	5.841e-07	3.003e-07	6.776e-09	3.217e-07	1.052e-05	5.737e-05	2.663e-07	1.683e-05	0.4932	0.4977	0.5711	0.7142	7.435e-05	0.0003534	5.869e-06	0.000307
56	FBN1	rs1848050	15	48569846	intron	a	0.102296	0.06122	0.06518	0.1067	0.1046	0.2607	0.4222	0.5694	0.01179	2.798e-05	4.059e-06	4.594e-08	1.241e-05	0.0002493	0.000132	2.468e-05	5.647e-06	0.4711	0.4809	0.2514	0.3365	0.002281	0.001157	7.065e-05	3.03e-05
57	CYP19A1	rs28757184	15	51222375	missense	a	0.0340525	0.3282	0.4373	0.8022	0.5602	0.8695	0.8808	0.6477	0.6963	4.046e-08	3.088e-07	4.424e-07	2.649e-06	5.119e-05	0.0005198	0.002187	0.00375	0.7977	0.7543	0.8771	0.86	0.0004765	0.004895	0.02349	0.03255
58	HCN4	rs11857639	15	73345431	intron	a	0.0919102	5.831e-05	3.135e-05	3.053e-07	0.001229	0.09835	0.09814	0.009875	0.06185	0.04874	0.04987	0.04923	0.002918	4.195e-06	5.515e-05	4.577e-08	3.167e-05	0.6703	0.6495	0.7343	0.9992	5.067e-05	0.0006589	2.528e-06	0.0038
59	HCN4*	rs7172808	15	73371291	upstream	g	0.16055	1.684e-07	4.244e-08	2.399e-05	0.0001408	0.7088	0.6193	0.5966	0.2045	0.1098	0.1322	0.1889	0.03929	1.969e-06	1.671e-06	0.001171	0.0001948	0.1258	0.1204	0.1331	0.675	2.898e-06	2.345e-06	0.0009551	0.001913
60	BLM	rs2238335	15	90747136	intron	c	0.0237325	0.02472	0.01142	0.007697	0.243	0.004691	0.01136	0.005765	0.1062	7.606e-05	0.0001232	0.0003143	0.001915	6.853e-08	8.279e-06	2.1e-06	0.004385	0.02657	0.0134	0.1079	0.1286	8.668e-09	7.3e-07	2.764e-06	0.002976
61	LMF1	rs577543	16	888967	intron	a	0.0734126	0.2287	0.2253	0.2757	0.2172	0.0001385	0.00705	0.0009725	0.5215	0.0006865	0.0008601	0.0008048	0.08311	3.073e-06	0.0004846	3.102e-05	0.1744	0.002501	0.001604	0.02349	0.4512	3.025e-08	5.637e-06	5.954e-06	0.2167
62	NOD2	rs2076753	16	50699463	UTR-5	a	0.289777	0.2054	0.2238	0.3345	0.6393	8.727e-05	0.007752	0.01863	0.0001866	0.01134	0.03125	0.03695	0.1908	6.692e-06	0.003526	0.007661	0.001594	0.01293	0.02202	0.0007036	0.005047	3.989e-08	0.0003308	6.423e-05	6.256e-05
63	MMP2/IRX6*	rs17232065	16	55391471	upstream/downstream	a	0.0670046	0.06392	0.06711	0.02368	0.002213	0.239	0.2909	0.3495	0.05087	0.000372	0.0001811	2.774e-05	3.464e-05	0.001967	0.002314	0.000158	1.516e-06	0.4861	0.4632	0.5207	0.0004147	9.599e-05	0.003473	0.0009917	6.736e-09
64	PYY	rs9895585	17	43987619	intron	c	0.0492972	0.1397	0.1798	0.04215	0.01879	0.007017	0.003804	0.01326	0.04174	2.275e-07	4.841e-08	1.615e-09	1.382e-07	9.923e-06	1.289e-06	2.892e-09	1.471e-07	0.344	0.3406	0.4642	0.1176	2.425e-07	2.295e-06	7.83e-08	2.882e-07
65	HDAC5	rs228757	17	44087517	missense	c	0.266488	1.109e-05	1.588e-05	4.541e-08	0.0002267	0.08505	0.2086	0.3229	0.7379	0.1491	0.1593	0.1431	0.6007	9.155e-06	0.0001725	3.106e-06	0.02168	0.5985	0.5885	0.5561	0.7374	9.69e-06	0.0003069	4.37e-05	0.08147
66	HDAC5	rs8065686	17	44116529	intron	a	0.0926737	0.007461	0.00819	0.0003228	0.04808	0.01011	0.009108	0.004114	0.3433	0.0002114	0.0001158	8.251e-06	4.382e-06	0.0002453	7.696e-05	4.473e-09	8.62e-05	0.9147	0.9054	0.8939	0.2091	0.001573	0.001226	7.935e-07	0.0001638
67	SLC4A1	rs5035	17	44261630	missense	c	0.0403349	0.08562	0.09394	0.006972	1.577e-05	0.007559	0.004566	0.003451	0.3117	1.891e-05	8.442e-06	7.607e-07	1.639e-06	2.528e-05	2.024e-05	1.058e-08	3.031e-08	0.8718	0.834	0.9255	0.8802	0.0003245	0.0003737	2.03e-06	3.595e-06
68	OSBPL7	rs12602461	17	47811983	intron	a	0.0521002	0.01034	0.004791	0.001353	0.02615	0.001919	5.621e-05	2.11e-05	5.887e-06	0.009247	0.008396	0.01365	0.003064	6.573e-05	1.643e-06	3.634e-08	5.623e-08	0.4364	0.07654	0.1523	0.3306	0.0003255	6.569e-07	1.173e-07	5.53e-07
69	RPS6KB1	rs1292034	17	59912499	intron	a	0.445131	0.8367	0.8374	0.9577	0.2794	7.643e-07	0.0001295	5.608e-06	0.006817	0.004636	0.01454	0.04027	0.06069	1.155e-08	1.065e-05	9.55e-05	0.003811	0.3252	0.3337	0.4548	0.0805	3.082e-07	0.0001654	0.0005248	0.001677
70	APOH	rs1801689	17	66214462	missense	c	0.0344621	0.5534	0.5159	0.6256	0.8702	1.188e-09	3.257e-09	0.0002933	0.03873	0.0008055	0.001584	0.002326	0.04519	1.07e-10	5.349e-10	8.009e-05	0.05833	0.66	0.6387	0.7781	0.9287	4.805e-10	8.723e-09	0.001337	0.255
71	SYNGR2	rs4789546	17	78171312	intron	a	0.0446735	0.003802	0.004615	0.01304	0.08421	0.007782	0.02825	0.03184	0.04919	1.81e-06	9.992e-07	3.016e-07	9.139e-06	2.809e-08	1.024e-07	1.299e-07	1.782e-05	0.7638	0.7048	0.845	0.9046	3.131e-07	3.591e-06	9.915e-06	0.000711
72	BCL2	rs10164240	18	63277305	intron	g	0.0218203	0.3714	0.4505	0.307	0.7329	0.4835	0.6924	0.474	0.4087	9.568e-07	3.381e-07	2.1e-08	2.505e-06	4.182e-06	0.0001022	3.423e-05	0.002062	0.5839	0.577	0.5058	0.7933	1.475e-05	0.0006586	0.0002684	0.01698
73	BCL2	rs4987719	18	63293077	intron	a	0.0317241	3.438e-05	2.198e-05	1.583e-05	0.04155	0.06962	0.1197	0.07079	0.3546	0.001475	0.0007702	0.0001063	0.007983	3.911e-06	6.599e-06	7.751e-08	0.009343	0.06966	0.0574	0.02559	0.00452	1.971e-08	1.511e-06	2.591e-08	0.0003477
74	LMNB2*	rs2392769	19	2461807	upstream	g	0.237165	0.02973	0.03006	0.02194	0.2755	7.589e-05	3.091e-05	2.866e-05	0.0005487	0.04918	0.1061	0.1282	0.266	3.558e-09	4.676e-06	5.147e-06	0.001569	0.1729	0.1724	0.0527	0.002183	7.368e-08	3.635e-05	2.691e-06	3.025e-05
75	NKX2-2*	rs6035877	20	21531894	upstream	c	0.473571	2.467e-05	4.239e-05	5.007e-07	0.01119	0.003341	0.009375	0.0006601	0.004486	0.1658	0.1873	0.2181	0.1125	2.28e-07	5.295e-05	1.655e-08	0.0002251	0.1861	0.1632	0.04474	0.2102	3.729e-07	0.0001216	1.206e-08	0.000378
76	APP	rs17001660	21	26051722	intron	g	0.0513563	0.9357	0.9388	0.8641	0.9203	0.7779	0.8538	0.8513	0.6803	0.000424	0.0002957	8.052e-05	2.221e-08	0.037	0.09546	0.07654	0.0006503	0.2931	0.2885	0.3223	0.9405	0.01515	0.08238	0.08368	0.01318
77	APP	rs12481729	21	26148455	intron	c	0.0251728	0.00793	0.003876	0.005583	0.04856	5.175e-07	0.0004369	0.003153	0.003145	1.476e-06	8.741e-07	3.421e-07	9.146e-06	1.467e-11	4.606e-10	4.094e-09	4.791e-07	0.697	0.6873	0.613	0.8773	1.219e-11	1.135e-08	1.975e-07	3.418e-05
78	MMP11	rs738792	22	23779191	missense	g	0.0852401	0.004294	0.008442	6.465e-05	0.0001112	0.009368	0.01901	0.004365	0.0001057	0.02359	0.02268	0.0178	0.004302	0.001509	0.005001	6.141e-07	6.395e-09	0.8937	0.8892	0.9522	0.9601	0.005217	0.02549	6.968e-05	1.847e-06
79	HSCB	rs5752792	22	28757771	downstream	g	0.190098	0.03059	0.03369	0.00275	0.009134	1.195e-06	6.44e-05	3.3e-07	0.0004812	0.1306	0.09991	0.03619	0.09052	1.234e-05	0.0004092	3.728e-09	2.033e-05	0.3993	0.3859	0.2958	0.3004	0.000122	0.003385	4.275e-08	7.658e-05
Chr = chromosome; Location = location in base pairs; EA = effect allele; EAF = EA frequency.
P_MOp, P_MOb, P_MFp, and P_FcFp denote p-values from each of four meta-tests in pathway 1 (Fig. 1)
Quantitative markers: ADPN = Adiponectin; AlbU = albumin in urine; AlbS = albumin serum; BG = blood glucose; BMI=body mass index; CRP = C-reactive protein; DBP = diastolic blood pressure; FEV1 = forced expiratory volume in 1 second; HR = heart rate; HDL-C = high-density lipoprotein cholesterol; HGB = hemoglobin; IL6 = interleukin 6; SBP = systolic blood pressure; TC = total cholesterol; TG = trig…
Risk outcomes: AF = atrial fibrillation; cancer; CHD = coronary heart disease; DM = diabetes mellitus; death; HF = heart failure; ND = dementia of Alzheimer type, and stroke.
PHY domain includes 5 markers: BMI; DBP; SBP; FEV1; HR
BLD domain includes 8 markers: ADPN; AlbS; BG; Creatinine; HDL-C; HGB; TC; TG.
INF domain includes 3 markers: AlbU; CRP; IL6.
16P domain includes 16 markers from PHY; BLD; INF.
8DD domain includes 7 diseases and death.
24P domain includes 24 markers from 16P and 8DD.
