# Supplementary material for: Pleiotropic Meta-Analysis of Age-Related Phenotypes Addressing Evolutionary Uncertainty in Their Molecular Mechanisms
Source: Front Genet. 2019 May 10;10:433. doi: 10.3389/fgene.2019.00433 (PMC6524409; doi:10.3389/fgene.2019.00433)
Supplement: Supplementary file 4 [file Table_5.XLSX]

## Sheet: Supplementary Table_5A
Supplementary Table 5A. Linkage disequilibrium (LD, r2) for SNPs from the pleiotropic meta-analysis in pathway 2 reported in Table 4, which are within ±1Mb flanking region.
ID_SNP_A	SNP_A	CHR_A	BP_A	ID_SNP_B	SNP_B	CHR_B	BP_B	R_square
3	rs6667596	1	66320317	4	rs6696880	1	66335812	0.604
16	rs6715810	2	233164597	17	rs6725722	2	233164999	0.161
22	rs2291157	4	5719294	23	rs7674034	4	5741326	0.013
28	rs2438353	5	90770429	30	rs16869425	5	91089281	0.018
28	rs2438353	5	90770429	29	rs7712313	5	90932581	0.342
29	rs7712313	5	90932581	30	rs16869425	5	91089281	0.032
81	rs2046135	18	63147019	82	rs17070739	18	63152150	0.398
81	rs2046135	18	63147019	83	rs8097624	18	63153066	0.543
82	rs17070739	18	63152150	83	rs8097624	18	63153066	0.543
LD was evaluated in ARIC with cut off r2=0.01.
BP = base pairs; CHR = chromosome

## Sheet: Supplementary Table_5B
Supplementary Table 5B. The results from three pleiotropic meta-analyses for SNPs attained genome-wide significance in pathway 2 used to create Table 4.
								PHY			BLD			INF			16P			8DD			24P
ID	Locus	SNP	Chr	Location	SNP function	EA	EAF	P_OpFc	P_ObFc	P_FpFc	P_OpFc	P_ObFc	P_FpFc	P_OpFc	P_ObFc	P_FpFc	P_OpFc	P_ObFc	P_FpFc	P_OpFc	P_ObFc	P_FpFc	P_OpFc	P_ObFc	P_FpFc
1	HTR6	rs3790756	1	19669739	intron	a	0.13644	0.13	0.2786	0.5297	0.001254	0.009397	0.0008621	0.008156	0.01131	0.007379	6.277e-09	0.0006303	0.0002189	0.5955	0.5861	0.3945	1.988e-07	0.003466	0.0004354
2	PODN	rs17107806	1	53066863	missense	c	0.0232029	0.4756	0.6428	0.5155	8.837e-05	0.002881	0.001488	0.004827	0.004856	0.005903	1.489e-08	0.0006512	0.002001	0.3251	0.3464	0.2935	6.914e-08	0.002139	0.002543
3	PDE4B	rs6667596	1	66320317	intron	g	0.0652103	0.003753	0.01157	0.006266	0.02105	0.1882	0.1503	1.482e-07	5.436e-07	7.75e-07	8.935e-12	2.024e-06	8.76e-06	0.3705	0.3495	0.3281	2.877e-11	5.282e-06	2.246e-05
4	PDE4B	rs6696880	1	66335812	missense	g	0.0621658	0.001589	0.001975	0.00222	0.05198	0.2794	0.184	3.089e-05	7.592e-05	6.663e-05	4.455e-09	1.949e-05	7.818e-05	0.2721	0.2756	0.09073	2.928e-08	0.0001814	0.0001343
5	ABCA4	rs10874828	1	94004017	intron	a	0.0954606	0.01877	0.01704	0.007274	0.000176	0.01456	0.03273	0.02032	0.02862	0.01022	3.201e-08	0.0002021	0.000489	0.2564	0.3134	0.1983	5.826e-08	0.0004305	0.0004319
6	VCAM1	rs3917011	1	100726586	intron	g	0.026875	0.02185	0.01955	0.0126	0.07062	0.1943	0.2158	6.668e-05	2.621e-05	6.07e-07	3.358e-08	2.803e-05	9.172e-07	0.9992	0.999	0.9988	1.277e-05	0.001702	0.0001239
7	ARNT	rs10305670	1	150858612	intron	c	0.0210914	0.4416	0.5992	0.07213	0.08052	0.1148	0.02613	0.0004099	0.0007436	0.001389	2.084e-08	0.0001085	2.1e-05	0.3157	0.2838	0.351	3.517e-07	0.001367	7.281e-05
8	SHC1	rs12076073	1	154971680	UTR-5	g	0.0384566	0.03306	0.07381	0.0001885	0.01917	0.02497	0.005965	0.0002093	0.0002482	0.0004063	0.0002566	0.000656	5.375e-08	0.2375	0.2348	0.1209	0.000124	0.0001067	3.302e-08
9	NOS1AP	rs2661808	1	162302581	intron	c	0.0221707	0.01375	0.01503	0.008509	0.05075	0.0462	0.09482	0.001211	0.004564	0.01182	8.787e-09	0.0001747	0.003055	0.7016	0.7249	0.5242	4.939e-07	0.004003	0.008956
10	PARP1	rs3219123	1	226367647	intron	a	0.061961	0.004852	0.01388	0.009027	0.02005	0.02714	0.04863	0.111	0.1298	0.1142	1.871e-07	0.001168	0.002388	0.08152	0.08604	0.06909	3.241e-08	0.0004557	0.0006751
11	NLRP3	rs4925659	1	247440161	intron	a	0.383756	0.7312	0.8291	0.7547	6.874e-05	0.0007516	0.0008845	0.005961	0.008114	0.005707	9.234e-08	0.001413	0.0005836	0.04193	0.04738	0.0138	2.321e-08	0.0002027	1.477e-05
12	CXCR4*	rs9973445	2	136121046	upstream gene variant	c	0.102799	0.03372	0.04769	0.05746	2.672e-05	0.004016	0.007809	0.01596	0.01783	0.02792	3.362e-08	7.607e-05	0.0003046	0.7854	0.7714	0.2105	8.91e-07	0.0002257	0.0001913
13	NEB/RIF1	rs1061305	2	151490465	missense	g	0.410062	0.0007536	0.003646	0.01169	0.06593	0.3415	0.3973	0.003808	0.00948	0.007208	1.028e-08	0.0005404	0.0075	0.9349	0.9153	0.8669	3.781e-07	0.003409	0.03
14	TFPI	rs8176595	2	187504645	intron	a	0.030203	0.3831	0.4513	0.2911	2.138e-06	0.0005858	0.005467	0.000145	0.0001358	9.624e-05	2.541e-10	8.679e-06	3.061e-05	0.2136	0.2868	0.07072	2.457e-10	2.916e-05	1.667e-05
15	SLC39A10*	rs6748661	2	194818116	intron	a	0.141694	0.0007777	0.00208	0.006479	1.591e-06	3.77e-05	3.973e-05	0.33	0.2919	0.211	7.906e-10	7.018e-06	1.564e-06	0.05029	0.04217	0.02406	7.521e-10	3.204e-06	9.318e-08
16	INPP5D	rs6715810	2	233164597	intron	a	0.172411	0.0003609	0.001655	0.008804	0.002563	0.008953	0.04755	0.05881	0.09549	0.1173	1.337e-09	5.683e-05	0.001859	0.534	0.5352	0.5069	1.018e-08	0.0002867	0.004886
17	INPP5D	rs6725722	2	233164999	intron	a	0.038281	0.001904	0.02158	0.002775	0.007263	0.02918	0.03329	3.867e-05	5.729e-05	5.868e-05	3.844e-08	0.0001056	1.189e-05	0.5863	0.5769	0.652	3.135e-06	0.0014	0.0002946
18	CAV3/SSUH2	rs6764715	3	8744886	intron/UTR-5	a	0.0261435	0.2785	0.3268	0.1154	0.4236	0.4745	0.1687	3.049e-07	1.532e-07	1.309e-08	7.599e-06	0.0003108	2.104e-06	0.4519	0.4253	0.4524	8.101e-06	0.0002101	1.346e-06
19	IRAK2	rs713016	3	10237012	intron	a	0.125819	0.05439	0.09335	0.04526	0.004944	0.0312	0.03448	0.004653	0.004181	0.001973	3.864e-08	0.0005723	0.0001856	0.07449	0.06964	0.07279	5.72e-08	0.0003346	0.0002757
20	SCN5A	rs7624535	3	38623711	intron	c	0.215326	0.6767	0.5649	0.8924	0.0004271	0.04737	0.1493	0.004397	0.005899	0.01188	1.922e-08	0.003867	0.1198	0.763	0.759	0.8647	6.257e-06	0.02808	0.3555
21	GNAI2	rs762707	3	50252421	synonymous	a	0.0232858	0.7388	0.7944	0.6107	0.04251	0.1221	0.1955	2.439e-08	3.118e-08	5.114e-08	8.813e-07	0.000251	0.00137	0.5081	0.4757	0.6733	1.147e-06	0.0002755	0.006453
22	EVC	rs2291157	4	5719294	missense	c	0.0860131	0.07519	0.08517	0.05257	0.0006228	0.0004674	5.615e-06	0.002155	0.006241	0.03973	4.307e-09	1.676e-05	1.518e-06	0.3661	0.3709	0.4143	1.154e-07	0.0001013	2.8e-05
23	EVC	rs7674034	4	5741326	intron	g	0.338073	0.003136	0.01039	0.01765	0.005727	0.01605	0.0001998	3.984e-05	3.747e-05	1.553e-05	5.466e-08	9.878e-05	3.936e-08	0.2366	0.3244	0.2578	2.449e-07	0.0003197	8.181e-08
24	IL21*	rs17005953	4	122635086	upstream	a	0.0535653	0.0257	0.05887	0.06092	0.001566	0.007417	0.012	0.06319	0.05416	0.04483	1.36e-07	0.0001651	0.0003024	0.008017	0.007459	0.00383	3.336e-08	4.477e-05	1.755e-05
25	IL15	rs7698675	4	141673566	intron	t	0.263881	0.008677	0.005288	0.02194	4.44e-06	0.0001754	0.0005419	0.04664	0.05255	0.06679	6.772e-10	5.145e-06	1.047e-05	0.9446	0.946	0.967	8.958e-07	0.0008969	0.0007338
26	SLC9A3	rs6864158	5	505936	intron	g	0.422532	0.5065	0.5356	0.5564	1.143e-07	0.0001622	0.001162	0.03106	0.04054	0.04112	4.841e-08	0.0002538	0.001528	0.9824	0.9713	0.9627	1.578e-05	0.007837	0.03839
27	SSBP2	rs6452419	5	81575583	intron	a	0.32299	0.2206	0.301	0.1809	3.662e-06	0.0004675	0.002648	0.04433	0.03547	0.01976	3.758e-08	0.001005	0.0008162	0.08391	0.07831	0.1178	5.909e-08	0.0003609	0.0003663
28	ADGRV1	rs2438353	5	90770429	intron	a	0.481902	0.001553	0.004244	0.0172	0.09866	0.1501	0.1987	0.005455	0.009358	0.02258	5.575e-09	0.0006529	0.007417	0.1353	0.07009	0.2639	4.961e-08	0.0003138	0.01354
29	ADGRV1	rs7712313	5	90932581	intron	g	0.309429	0.02731	0.02332	0.008707	0.0002688	0.0005036	7.077e-05	0.04989	0.05235	0.05857	4.554e-07	4.724e-05	5.066e-06	0.00306	0.001831	0.001534	7.495e-08	2.403e-06	4.439e-08
30	ADGRV1	rs16869425	5	91089281	intron	c	0.103612	0.029	0.03069	0.01815	0.0007377	0.002717	0.009776	0.06298	0.1047	0.1216	2.287e-08	0.0003059	0.0006927	0.7146	0.6716	0.6357	1.795e-07	0.002232	0.004632
31	SLCO4C1	rs10066650	5	102251670	intron	c	0.104972	0.04889	0.04117	0.01809	6.574e-05	0.000316	2.423e-05	0.5452	0.5931	0.592	4.123e-08	4.437e-05	3.123e-05	0.2561	0.2572	0.158	8.087e-07	0.0002216	0.0002136
32	FBN2	rs3805652	5	128425725	intron	g	0.135497	0.114	0.1467	0.3155	3.477e-07	0.0001185	0.001634	0.4124	0.5097	0.6087	8.163e-09	0.0003055	0.007675	0.09454	0.09242	0.07772	5.804e-08	0.0007625	0.004898
33	GMNN*	rs6904263	6	24771241	upstream	a	0.181201	0.0003124	0.0004077	7.551e-06	0.01807	0.07523	0.002246	0.08141	0.08643	0.106	0.0004397	0.01168	2.447e-08	0.5422	0.5403	0.5254	0.001129	0.01964	1.792e-07
34	TREM2*	rs7759295	6	41168112	upstream	a	0.123694	0.01221	0.02237	0.01855	0.0001272	0.01603	0.05771	0.001878	0.004531	0.006808	2.394e-08	0.0001595	0.001171	0.1863	0.1815	0.0564	1.399e-07	0.0006878	0.0005328
35	PKHD1*	rs10948623	6	51553432	downstream	a	0.219151	0.08383	0.1694	0.03967	0.00106	0.004782	0.004396	0.2388	0.3226	0.3434	2.545e-08	0.003277	0.00124	0.09264	0.08911	0.2752	3.067e-08	0.001963	0.001649
36	PDSS2	rs12199523	6	107187066	intron	g	0.199108	0.2819	0.2478	0.1573	2.22e-06	6.487e-05	8.195e-06	0.002044	0.008864	0.01115	2.457e-09	4.072e-05	1.178e-06	0.753	0.7798	0.8212	1.066e-07	0.00031	1.775e-05
37	ARG1/MED23	rs17788484	6	131573218	UTR-5/downstream	a	0.0233814	0.002607	0.00269	0.005564	0.000104	0.004366	0.0214	0.003571	0.006949	0.01238	7.351e-11	2.44e-06	9.6e-05	0.1173	0.03427	0.2183	1.314e-12	6.089e-08	5.053e-05
38	MTHFD1L	rs2073188	6	150937175	intron	a	0.062667	0.063	0.2484	0.2384	7.813e-05	0.003864	0.00342	0.0002613	0.0007379	0.001513	7.356e-09	0.0001009	9.201e-05	0.7558	0.6701	0.9016	1.531e-07	0.0004203	0.0006008
39	MTHFD1L	rs9478918	6	151037163	intron	a	0.138603	0.0394	0.031	0.009838	7.012e-05	0.0054	0.002724	0.01064	0.01231	0.009812	2.364e-08	5.557e-05	3.727e-05	0.02446	0.03645	0.01741	1.716e-09	1.609e-05	4.546e-06
40	PLG	rs9456577	6	160724214	intron	c	0.0277166	0.3162	0.2773	0.1249	0.0527	0.1993	0.2442	7.622e-08	8.313e-08	1.067e-07	2.684e-08	0.0001001	3.114e-05	0.6062	0.5243	0.6372	8.062e-08	0.0001089	0.0001016
41	IGFBP3	rs3793345	7	45918079	intron	g	0.204464	0.0176	0.02467	0.3146	6.863e-05	0.01237	0.02638	0.04306	0.04517	0.04634	3.346e-08	0.0001154	0.01074	0.1944	0.2334	0.08909	5.133e-08	9.163e-05	0.003734
42	HGF	rs5745692	7	81728950	intron	g	0.0333768	0.05481	0.06632	0.01954	3.257e-08	4.299e-05	0.0004119	0.06656	0.07621	0.07845	6.369e-08	6.16e-05	0.0001291	0.4238	0.4219	0.3241	1.985e-08	8.745e-05	0.000513
43	CDK6	rs17690388	7	92716043	intron	a	0.05187	0.0009119	0.002617	0.0001717	0.0003498	0.004493	0.06915	0.01758	0.01929	0.01562	7.422e-10	1.442e-05	2.362e-05	0.3901	0.3436	0.5043	1.466e-08	8.746e-05	0.0001832
44	MSRA	rs7840347	8	10214840	intron	g	0.43901	0.0001654	0.0002885	7.424e-06	0.0125	0.05583	0.1998	0.0246	0.05476	0.08141	1.153e-08	4.341e-05	2.034e-05	0.02047	0.02725	0.0004499	4.521e-09	4.606e-05	1.185e-06
45	DLC1	rs1442534	8	13117098	intron	a	0.16826	0.03585	0.06701	0.01869	0.007823	0.08682	0.09882	0.001805	0.00418	0.007713	3.259e-08	0.003392	0.0007656	0.3645	0.2973	0.6485	1.967e-07	0.002739	0.006582
46	STMN4 112kb**	rs11135979	8	27123055		a	0.0401532	0.001484	0.007256	0.0008263	6.127e-07	1.366e-05	2.782e-05	0.1247	0.1318	0.1805	6.298e-09	1.262e-05	1.349e-07	0.6882	0.7031	0.2587	2.166e-07	2.733e-05	3.064e-07
47	PLAT*	rs2020918	8	42214920	upstream	a	0.341142	0.1265	0.1912	0.2906	0.0001038	0.004355	0.0005987	0.0007816	0.0002393	2.034e-05	8.857e-08	0.0003122	1.019e-06	0.0007645	0.0004047	0.001266	2.302e-08	4.153e-05	4.88e-09
48	TERF1	rs10104094	8	73016217	intron	a	0.454562	0.06262	0.0885	0.02179	0.002478	0.06382	0.02261	1.398e-07	5.449e-07	8.434e-07	1.144e-12	2.274e-06	7.81e-07	0.5384	0.453	0.2335	1.376e-10	3.333e-05	2.048e-06
49	MMP16	rs10103111	8	88062998	intron	a	0.22341	0.008372	0.02378	0.02682	0.001771	0.0046	0.0009544	0.1196	0.1895	0.3983	3.993e-08	0.0001475	0.0001743	0.3804	0.2923	0.2013	1.74e-07	0.0001635	3.337e-05
50	SDC2	rs2464474	8	96585444	intron	g	0.109909	0.03183	0.2244	0.1379	0.06527	0.1682	0.2927	0.001417	0.002472	0.003143	1.973e-11	0.001832	0.009712	0.2077	0.2188	0.3638	4.958e-11	0.002609	0.00807
51	SCRT1/TMEM249*	rs4333645	8	144345873	upstream/downstream	a	0.433	0.0008456	0.001289	0.006665	0.001302	0.005866	0.002036	0.8891	0.8988	0.908	2.305e-08	0.0001556	0.0001186	0.93	0.92	0.9399	2.401e-06	0.0048	0.005398
52	CA9	rs7858447	9	35677248	intron	g	0.191535	0.00518	0.01133	0.006454	3.187e-07	5.167e-05	1.438e-05	0.3394	0.3378	0.1976	1.618e-09	1.636e-05	1.225e-07	0.7357	0.669	0.672	5.261e-09	6e-05	6.564e-07
53	C9orf114/ENDOG	rs2280845	9	128820891	UTR-3/intron	a	0.249224	0.2374	0.2669	0.2348	0.0001191	0.01676	0.03423	0.01614	0.02297	0.01542	2.422e-07	0.001938	0.005343	0.001626	0.0009114	0.01864	2.51e-09	1.83e-05	0.0005316
54	PTGES	rs7872802	9	129753451	intron	g	0.135516	7.706e-05	4.556e-05	2.042e-06	0.09258	0.03392	0.0002766	0.02438	0.04188	0.07283	3.984e-06	2.538e-05	1.384e-08	0.8702	0.8524	0.8579	0.0003026	0.0008208	4.546e-06
55	RXRA*	rs36123461	9	134441548	downstream	g	0.020399	0.03168	0.03905	0.0004834	0.04615	0.2723	0.2949	2.324e-06	1.24e-05	0.0001037	2.507e-08	9.194e-05	0.0001066	0.4594	0.4694	0.5082	1.272e-07	0.0001249	0.0005162
56	OIT3	rs2394931	10	72906307	intron	a	0.055259	0.04846	0.1111	0.05035	9.744e-06	0.003865	0.001537	0.009199	0.007845	0.002885	9.903e-09	0.0002027	0.0001296	0.07136	0.06061	0.038	2.031e-08	0.0003346	4.189e-05
57	VCL	rs2395075	10	74008422	intron	g	0.251187	0.001751	0.002486	0.01199	0.04917	0.06253	0.01746	0.2935	0.3997	0.3177	2.945e-08	0.001196	0.0005922	0.6807	0.6881	0.6564	1.113e-07	0.001993	0.001601
58	NRG3	rs1649960	10	82273509	intron	g	0.06478	0.05957	0.1106	0.03325	0.0005412	0.01274	0.03448	0.0001744	0.0002337	0.0001203	3.148e-08	4.849e-05	6.359e-05	0.8511	0.8373	0.8811	1.037e-06	0.000782	0.0007718
59	NRG3	rs10509455	10	82507966	intron	c	0.1014	0.03754	0.06501	0.4029	7.469e-05	0.01292	0.004865	0.4278	0.5614	0.7077	2.457e-06	0.02492	0.05079	0.0002747	0.0003242	0.0006591	1.302e-08	0.0004673	0.0009694
60	GRK5	rs2230349	10	119436823	missense	a	0.0995186	0.3199	0.3513	0.2967	2.588e-06	0.001492	0.00152	0.0002126	0.0001513	9.472e-05	3.19e-09	3.581e-05	6.886e-05	0.207	0.1802	0.1327	4.312e-09	2.664e-05	0.0002271
61	LSP1	rs2089910	11	1853174	synonymous	a	0.234833	0.02675	0.04993	0.3636	0.01521	0.0972	0.1607	2.417e-08	1.72e-07	5.586e-07	1.248e-10	5.437e-07	0.000471	0.9759	0.9764	0.9874	9.755e-09	1.17e-05	0.007208
62	LRRC4C 110 kb**	rs1457326	11	41573519		a	0.242314	0.05294	0.1057	0.2341	2.123e-06	0.000917	0.0005316	0.2839	0.2998	0.2348	1.401e-08	0.001401	0.0005791	0.874	0.9079	0.7743	2.353e-06	0.02738	0.004323
63	NOX4	rs553635	11	89496263	intron	a	0.0735899	0.4779	0.5846	0.5113	2.357e-06	0.0001682	0.0002445	0.0003179	0.000782	0.001551	1.904e-08	9.939e-06	2.002e-05	0.6044	0.5748	0.4106	9.551e-07	0.0002513	0.0001579
64	MMP10	rs17359286	11	102772987	synonymous	a	0.0373109	0.222	0.215	0.3909	0.0001993	0.002333	0.0001915	1.71e-05	3.53e-05	5.062e-05	4.481e-07	0.0001405	2.163e-05	0.1801	0.1934	0.04612	2.16e-08	4.345e-05	1.551e-06
65	BCAT1	rs7964239	12	24920751	intron	g	0.0822298	0.5015	0.5437	0.3571	5.305e-06	0.0001241	0.003896	0.07227	0.1089	0.1257	3.065e-08	0.0005535	0.001393	0.1629	0.1696	0.1013	1.076e-07	0.0008695	0.002305
66	HDAC7	rs2301783	12	47788458	intron	c	0.122501	0.0001545	0.00209	0.002018	0.004057	0.02141	0.006896	0.004159	0.002936	0.001862	4.537e-09	4.639e-05	3.477e-06	0.656	0.6235	0.7934	3.651e-08	0.0001903	6.471e-05
67	ATF1	rs3742065	12	50795836	intron	g	0.0508598	0.06894	0.06806	0.06995	0.0555	0.1288	0.04333	1.072e-05	1.282e-06	1.174e-07	4.39e-08	2.321e-05	1.756e-05	0.09066	0.0883	0.1014	8.576e-08	4.022e-05	7.441e-06
68	RARG	rs10082919	12	53225680	intron	a	0.0454754	0.007149	0.009199	0.003203	0.02756	0.0618	0.1287	0.007522	0.006683	0.00442	1.253e-08	9.509e-05	0.0002811	0.8065	0.7485	0.3794	2.57e-06	0.002412	0.001124
69	IRS2	rs7999797	13	109773653	intron	g	0.448663	0.003431	0.01599	0.01147	0.007103	0.01296	0.01642	0.1282	0.1383	0.1085	4.209e-07	0.0008433	0.001577	0.007609	0.004534	0.009592	4.826e-08	1.59e-05	9.82e-05
70	MTHFD1	rs17824591	14	64420993	intron	a	0.212641	6.654e-05	0.00075	0.001144	0.001085	0.007708	0.002365	0.01332	0.009597	0.002814	2.51e-08	5.13e-05	3.019e-07	0.03727	0.03189	0.1312	2.191e-08	3.244e-05	2.189e-07
71	SERPINA1	rs1980618	14	94386086	intron	t	0.354805	0.2974	0.3458	0.4946	0.01266	0.02997	0.05243	0.0001711	0.0002298	0.0002038	3.373e-09	0.0009482	0.00992	0.3473	0.2976	0.2925	5.885e-08	0.004361	0.01036
72	EXOC3L4/TNFAIP2*	rs7155575	14	103116465	downstream/upstream	a	0.152355	0.08027	0.208	0.2227	0.001587	0.01454	0.01658	0.0005304	0.0008077	0.0008662	3.023e-08	0.0005433	0.0005247	0.186	0.1594	0.2426	4.858e-07	0.001998	0.002901
73	BAG5*	rs10129426	14	103552118	downstream	g	0.461769	0.0001186	0.0007108	0.004154	0.01376	0.1324	0.1062	0.008028	0.01036	0.01145	8.473e-10	0.0009877	0.0002398	0.5424	0.5502	0.4373	1.374e-09	0.001893	0.0006335
74	C15orf41	rs8039329	15	36658364	intron	a	0.128797	2.661e-05	0.0006106	0.001919	0.2641	0.3527	0.4325	0.01099	0.0243	0.06935	3.142e-08	0.0002845	0.002369	0.4111	0.4004	0.469	1.095e-07	0.0006072	0.004761
75	PCSK6	rs8042699	15	101386868	intron	a	0.330875	0.007374	0.01465	0.01349	0.001958	0.01414	0.00192	0.0001768	0.0004128	0.00105	1.112e-08	5.953e-05	2.32e-06	0.126	0.1402	0.1154	1.517e-08	3.342e-05	1.731e-06
76	HBA2*	rs2974771	16	171058	upstream	a	0.471119	0.03889	0.09918	0.1264	0.01176	0.07054	0.002075	0.01221	0.02459	0.01683	1.887e-08	0.001286	0.0003534	0.04708	0.05677	0.04003	2.731e-08	0.0006433	0.0001307
77	ACSM3/EXOD1	rs5716	16	20785065	missense/intron	c	0.0837493	0.0166	0.003593	0.02261	0.005183	0.01617	0.002871	0.004607	0.00886	0.01031	2.722e-08	1.79e-05	5.607e-05	0.1405	0.1551	0.1778	1.478e-08	7.361e-06	4.425e-05
78	GAS7	rs9545	17	9910885	UTR-3	g	0.0575093	0.2185	0.2936	0.1997	1.112e-06	0.0001613	0.001003	0.06543	0.09148	0.1294	1.144e-09	0.0001259	0.0005898	0.9808	0.9861	0.9913	3.414e-08	0.001034	0.00746
79	SEPT9 176kb**	rs7218173	17	77676394		c	0.0751365	9.424e-06	8.11e-06	6.159e-07	0.002075	0.004134	0.008312	0.1827	0.2276	0.2265	1.307e-08	6.946e-06	4.346e-07	0.9453	0.9445	0.8995	1.214e-06	0.0002916	1.564e-05
80	SOCS3	rs4969168	17	78357712	UTR-3	a	0.139619	0.2453	0.1585	0.419	0.0001433	0.001118	0.005804	0.0005664	0.002484	0.005321	1.758e-09	3.288e-05	0.002242	0.8064	0.8057	0.724	1.711e-07	0.0009103	0.01475
81	BCL2	rs2046135	18	63147019	intron	a	0.0334633	0.2017	0.2588	0.2296	1.622e-08	7.415e-07	4.189e-06	0.02063	0.03572	0.02577	1.645e-09	1.936e-06	6.514e-07	0.4509	0.4416	0.5902	4.641e-08	6.368e-06	4.76e-05
82	BCL2	rs17070739	18	63152150	intron	c	0.0379924	0.05929	0.1475	0.1006	1.681e-07	1.075e-06	2.874e-05	0.008279	0.0174	0.02977	1.203e-09	2.857e-06	2.999e-05	0.3717	0.2974	0.7127	2.299e-08	4.203e-06	0.0001643
83	BCL2	rs8097624	18	63153066	intron	a	0.022332	0.1025	0.1119	0.2758	5.88e-09	2.866e-07	3.946e-05	0.05604	0.06017	0.06485	5.404e-10	1.358e-06	0.0001114	0.479	0.4306	0.6362	1.22e-08	1.915e-06	0.000508
84	C3	rs11666133	19	6686410	intron	a	0.0430971	0.09985	0.1362	0.04942	0.001218	0.009549	5.377e-05	0.000241	0.0002201	0.0001475	9.13e-06	0.0008285	2.179e-08	0.5064	0.4659	0.6225	2.923e-05	0.0009278	7.863e-06
85	LRRC25*	rs8101249	19	18391020	downstream	c	0.176077	0.01267	0.03151	0.004473	0.001887	0.01685	0.007794	0.05921	0.08681	0.1017	2.318e-09	0.00198	0.0002916	0.1755	0.1708	0.1212	2.441e-07	0.01655	0.001713
86	DMPK	rs16939	19	45772798	intron	a	0.458923	0.06697	0.105	0.04406	0.0014	0.002925	0.0001497	0.1942	0.1556	0.07803	4.253e-08	4.288e-05	3.883e-05	0.6377	0.6784	0.6803	4.429e-07	0.0001563	0.0001672
87	IGFL4*	rs10500295	19	46072145	upstream	a	0.0276559	0.349	0.4681	0.8503	0.001822	0.03164	0.02906	0.05439	0.05813	0.04799	3.946e-07	0.004633	0.02698	0.0004761	0.0003619	0.0009786	1.609e-08	0.0003403	0.002455
88	SLC8A2	rs11083878	19	47436586	intron	g	0.0825471	0.07552	0.1011	0.2673	0.002365	0.005085	0.007774	0.1315	0.2005	0.2655	3.29e-09	0.000217	0.003692	0.5031	0.4682	0.654	3.217e-09	0.0001152	0.005115
89	BPI	rs5741804	20	38323940	missense	a	0.0466475	0.01642	0.006703	0.006716	0.0002131	0.002773	0.001239	0.000631	0.003872	0.005423	1.814e-10	5.393e-05	5.767e-06	0.808	0.6407	0.8695	1.492e-07	0.001665	0.0004471
90	MMP9	rs9509	20	46016514	UTR-3	g	0.0237093	0.06332	0.04332	0.09632	0.001324	0.02415	0.001201	7.635e-05	0.0002289	0.0005617	1.371e-08	4.385e-05	1.665e-06	0.1082	0.06362	0.03545	2.974e-08	2.128e-05	3.537e-07
91	NFATC2	rs6067766	20	51423549	intron	a	0.115397	0.01226	0.02182	0.1055	0.001838	0.03093	0.004023	0.0008299	0.002685	0.003028	1.023e-08	0.0002818	0.0005626	0.1429	0.1197	0.2434	1.779e-08	0.0001194	0.001024
92	APP	rs743532	21	26066185	intron	g	0.059283	0.3364	0.3044	0.2226	0.4401	0.5869	0.6408	1.334e-08	7.68e-08	8.307e-08	5.304e-06	0.0008212	0.004347	0.9721	0.9637	0.9726	0.0015	0.03451	0.08273
93	ABCG1*	rs4148082	21	42199305	upstream	a	0.0901103	0.003872	0.009056	2.295e-05	0.001236	0.01685	0.001326	0.6958	0.6526	0.4216	0.0001184	0.02494	9.574e-08	0.03818	0.02519	0.002002	3.43e-05	0.005826	1.864e-09
94	ABCG1	rs3788010	21	42295912	intron	g	0.411338	0.01975	0.02391	0.01876	3.483e-08	8.45e-06	4.145e-07	0.6277	0.6556	0.7234	3.733e-08	1.039e-05	4.118e-07	0.7363	0.7218	0.8782	3.248e-06	0.0002791	4.826e-05
95	VPREB3/C22orf15*	rs6003875	22	23759673	upstream/upstream	g	0.23684	0.1992	0.2037	0.1138	6.54e-06	0.0001298	0.000216	0.0006548	0.0009033	0.001592	1.915e-08	2.037e-05	1.441e-06	0.02035	0.02261	0.0233	3.909e-08	6.556e-05	8.457e-07
96	PPARA	rs4253721	22	46212338	intron	g	0.0453441	0.5282	0.3171	0.1969	4.657e-05	0.008933	0.006397	1.01e-05	2.24e-05	3.34e-05	1.247e-08	0.0002348	0.0001431	0.5341	0.467	0.1182	2.471e-07	0.001397	5.278e-05
97	PPARA	rs4253778	22	46234737	intron	c	0.184255	0.4704	0.388	0.4669	0.000104	0.003351	0.03647	0.009627	0.01899	0.007851	7.1e-09	0.0004528	0.003708	0.3424	0.3208	0.2775	5.201e-08	0.0003959	0.001014
Chr = chromosome; Location = location in base pairs; EA = effect allele; EAF = EA frequency.
P_OpFc, P_ObFc, and P_FpFc denote p-values from each of three meta-tests in pathway 2 (Fig. 1)
Quantitative markers: ADPN = Adiponectin; AlbU = albumin in urine; AlbS = albumin serum; BG = blood glucose; BMI=body mass index; CRP = C-reactive protein; DBP = diastolic blood pressure; FEV1 = forced expiratory volume in 1 second; HR = heart rate; HDL-C = high-density lipoprotein cholesterol; HGB = hemoglobin; IL6 = interleukin 6; SBP = systolic blood pressure; TC = total cholesterol; TG = trig…
Risk outcomes: AF = atrial fibrillation; cancer; CHD = coronary heart disease; DM = diabetes mellitus; death; HF = heart failure; ND = dementia of Alzheimer type, and stroke.
PHY domain includes 5 markers: BMI; DBP; SBP; FEV1; HR
BLD domain includes 8 markers: ADPN; AlbS; BG; Creatinine; HDL-C; HGB; TC; TG.
INF domain includes 3 markers: AlbU; CRP; IL6.
16P domain includes 16 markers from PHY; BLD; INF.
8DD domain includes 7 diseases and death.
24P domain includes 24 markers from 16P and 8DD.
