# Supplementary material for: Pleiotropic Meta-Analysis of Age-Related Phenotypes Addressing Evolutionary Uncertainty in Their Molecular Mechanisms
Source: Front Genet. 2019 May 10;10:433. doi: 10.3389/fgene.2019.00433 (PMC6524409; doi:10.3389/fgene.2019.00433)
Supplement: Supplementary file 5 [file Table_6.XLSX]

## Sheet: Supplementary Table_6A
Supplementary Table 6A. Linkage disequilibrium (LD, r2) for pleiotropic SNPs from the MHC region.
ID_SNP_A	SNP_A	CHR_A	BP_A	ID_SNP_B	SNP_B	CHR_B	BP_B	R_square
1	rs2596503	6	31353033	2	rs1811197	6	31359883	0.05
1	rs2596503	6	31353033	5	rs2523454	6	31400088	0.096
1	rs2596503	6	31353033	4	rs2523537	6	31367930	0.471
1	rs2596503	6	31353033	3	rs2523567	6	31362238	0.013
1	rs2596503	6	31353033	8	rs2734583	6	31537703	0.023
1	rs2596503	6	31353033	9	rs2857605	6	31557074	0.392
1	rs2596503	6	31353033	7	rs3095235	6	31495393	0.491
1	rs2596503	6	31353033	10	rs3130050	6	31650984	0.316
1	rs2596503	6	31353033	6	rs3130922	6	31493312	0.189
2	rs1811197	6	31359883	5	rs2523454	6	31400088	0.137
2	rs1811197	6	31359883	4	rs2523537	6	31367930	0.025
2	rs1811197	6	31359883	3	rs2523567	6	31362238	0.22
2	rs1811197	6	31359883	8	rs2734583	6	31537703	0.489
2	rs1811197	6	31359883	9	rs2857605	6	31557074	0.024
2	rs1811197	6	31359883	7	rs3095235	6	31495393	0.023
2	rs1811197	6	31359883	10	rs3130050	6	31650984	0.02
3	rs2523567	6	31362238	11	rs17211510	6	32634653	0.025
3	rs2523567	6	31362238	5	rs2523454	6	31400088	0.075
3	rs2523567	6	31362238	4	rs2523537	6	31367930	0.052
3	rs2523567	6	31362238	8	rs2734583	6	31537703	0.404
3	rs2523567	6	31362238	9	rs2857605	6	31557074	0.013
3	rs2523567	6	31362238	7	rs3095235	6	31495393	0.01
3	rs2523567	6	31362238	10	rs3130050	6	31650984	0.017
3	rs2523567	6	31362238	6	rs3130922	6	31493312	0.048
4	rs2523537	6	31367930	11	rs17211510	6	32634653	0.011
4	rs2523537	6	31367930	5	rs2523454	6	31400088	0.057
4	rs2523537	6	31367930	8	rs2734583	6	31537703	0.021
4	rs2523537	6	31367930	9	rs2857605	6	31557074	0.36
4	rs2523537	6	31367930	7	rs3095235	6	31495393	0.454
4	rs2523537	6	31367930	10	rs3130050	6	31650984	0.407
4	rs2523537	6	31367930	6	rs3130922	6	31493312	0.184
5	rs2523454	6	31400088	11	rs17211510	6	32634653	0.01
5	rs2523454	6	31400088	8	rs2734583	6	31537703	0.254
5	rs2523454	6	31400088	9	rs2857605	6	31557074	0.062
5	rs2523454	6	31400088	7	rs3095235	6	31495393	0.071
5	rs2523454	6	31400088	10	rs3130050	6	31650984	0.03
5	rs2523454	6	31400088	6	rs3130922	6	31493312	0.044
6	rs3130922	6	31493312	8	rs2734583	6	31537703	0.061
6	rs3130922	6	31493312	9	rs2857605	6	31557074	0.371
6	rs3130922	6	31493312	7	rs3095235	6	31495393	0.387
6	rs3130922	6	31493312	10	rs3130050	6	31650984	0.214
7	rs3095235	6	31495393	11	rs17211510	6	32634653	0.013
7	rs3095235	6	31495393	8	rs2734583	6	31537703	0.026
7	rs3095235	6	31495393	9	rs2857605	6	31557074	0.618
7	rs3095235	6	31495393	10	rs3130050	6	31650984	0.496
8	rs2734583	6	31537703	11	rs17211510	6	32634653	0.022
8	rs2734583	6	31537703	9	rs2857605	6	31557074	0.029
8	rs2734583	6	31537703	10	rs3130050	6	31650984	0.013
9	rs2857605	6	31557074	10	rs3130050	6	31650984	0.42
10	rs3130050	6	31650984	11	rs17211510	6	32634653	0.016
LD for most SNPs was evaluated in ARIC. For rs2523567 we used FHS. Cut off was r2=0.01.
BP = base pairs; CHR = chromosome

## Sheet: Supplementary Table_6B
Supplementary Table 6B. Summary statistics for SNPs from the MHC region attained genome-wide significance in pleiotropic meta-analysis.
ID	Locus	SNP	Chr	Location	SNP function	EA	EAF	Domain	P_MOp	P_MOb	P_MFp	P_FcFp
1	HLA-B*	rs2596503	6	31353033	downstream	a	0.188248	PHY	2.173e-08	1.414e-07	2.547e-08	1.747e-05
2	HLA-B*	rs1811197	6	31359883	upstream	a	0.175518	BLD	1.793e-08	1.602e-06	1.413e-06	0.0005744
3	HLA-B*/DHFRP2*	rs2523567	6	31362238	upstream/downstream	c	0.205787	16P	2.026e-08	1.978e-07	6.887e-06	4.026e-08
4	HLA-B*/DHFRP2*/MICA*	rs2523537	6	31367930	upstream/upstream/downstream	a	0.16433	16P	1.697e-11	2.491e-09	4.101e-12	8.751e-12
5	MICA	rs2523454	6	31400088	5 prime UTR	a	0.287269	16P	1.582e-08	4.399e-09	7.43e-07	3.39e-08
6	LOC102725068/MICB*	rs3130922	6	31493312	intron/upstream	a	0.331736	16P	3.322e-08	1.81e-06	8.462e-06	2.7e-08
7	MICB/LOC102725068*	rs3095235	6	31495393	intron/upstream	g	0.172084	PHY	4.366e-09	8.96e-09	1.688e-08	7.819e-07
8	ATP6V1G2-DDX39B	rs2734583	6	31537703	intron	g	0.10757	16P	1.983e-08	7.067e-07	2.946e-05	6.541e-08
9	NFKBIL1	rs2857605	6	31557074	intron	g	0.201769	PHY	1.512e-08	3.755e-08	1.03e-08	2.716e-06
10	APOM*/BAG6	rs3130050	6	31650984	upstream/intron	g	0.138882	16P	1.52e-11	9.741e-10	1.896e-11	6.181e-12
11	HLA-DQA1*	rs17211510	6	32634653	upstream	a	0.261435	BLD	5.775e-07	4.609e-07	7.608e-09	4.915e-06
Chr = chromosome; Location = location in base pairs; EA = effect allele; EAF = EA frequency.
P_MOp, P_MOb, P_MFp, and P_FcFp denote p-values from each of four meta-tests in pathway 1 (Fig. 1)
Chr = chromosome; Location = location in base pairs; EA = effect allele; EAF = EA frequency.
Domain indicates the pleiotropic domain in which minimal genome-wide significant p-values were attained in our pleiotropic meta-analysis examining: physiological (PHY), blood (BLD), inflammation (INF), 16 quantitative markers (16P), 7 diseases and death (8DD), and all 24 phenotypes (24P) domains. P-values are given for all four pleiotropic meta-tests (FcFp, MFp, MOp, and MOb) for a given domain (…

## Sheet: Supplementary Table_6C
Supplementary Table 6C. The results from the fixed-effect meta-analysis of the associations of the MHC SNPs with each of 24 phenotypes used to create Supplementary Table 6B.
								BMI			DBP			SBP			FEV1			HR			ADPN			AlbS			BG			Creatinine			HDL-C			HGB			TC			TG			AlbU
ID	Locus	SNP	Chr	Location	SNP function	EA	EAF	β	SE	p-value	β	SE	p-value	β	SE	p-value	β	SE	p-value	β	SE	p-value	β	SE	p-value	β	SE	p-value	β	SE	p-value	β	SE	p-value	β	SE	p-value	β	SE	p-value	β	SE	p-value	β	SE	p-value	β	SE	p-value
1	HLA-B*	rs2596503	6	31353033	downstream	a	0.188248	0.09221	0.05709	0.1063	-0.2294	0.08689	0.008288	-0.4792	0.1496	0.001359	0.0308	0.006355	1.254e-06	-0.05436	0.1013	0.5915	0.008398	0.01264	0.5063	0.005833	0.002971	0.04966	-0.0947	0.2277	0.6775	-0.002257	0.001824	0.2159	0.003366	0.1585	0.9831	0.04867	0.01187	4.133e-05	-1.225	0.364	0.0007664	-1.867	0.8674	0.03136	-0.1698	0.07346	0.02083
2	HLA-B*	rs1811197	6	31359883	upstream	a	0.175518	-0.1858	0.06809	0.006347	0.04256	0.1013	0.6743	0.07009	0.1631	0.6674	-0.02827	0.007388	0.00013	-0.09415	0.118	0.4248	-0.04074	0.01258	0.001203	0.001293	0.003368	0.701	-0.5591	0.2463	0.02323	0.002895	0.001858	0.1192	-0.2147	0.1792	0.2311	-0.04001	0.01275	0.0017	-1.12	0.4022	0.005364	-1.847	1.016	0.06894	-0.002497	0.08941	0.9777
3	HLA-B*/DHFRP2*	rs2523567	6	31362238	upstream/downstream	c	0.205787	-0.03765	0.05708	0.5096	-0.2334	0.08403	0.005481	-0.003069	0.1413	0.9827	-0.01749	0.006083	0.004038	-0.188	0.09697	0.05248	-0.01602	0.01105	0.147	0.001166	0.002887	0.6864	0.09622	0.2258	0.6701	0.003096	0.001703	0.06903	-0.5905	0.1474	6.198e-05	0.004165	0.01127	0.7118	-1.048	0.3391	0.001996	-0.6031	0.8354	0.4703	-0.06208	0.06672	0.3521
4	HLA-B*/DHFRP2*/MICA*	rs2523537	6	31367930	upstream/upstream/downstream	a	0.16433	0.01611	0.05875	0.7839	-0.08047	0.09085	0.3757	-0.4308	0.1559	0.005726	0.03297	0.006537	4.564e-07	0.07447	0.1048	0.4775	0.02487	0.01239	0.04475	0.005502	0.003083	0.07429	-0.2835	0.2359	0.2294	-0.004354	0.001865	0.01954	0.09782	0.1657	0.555	0.03798	0.01225	0.001938	-1.274	0.3734	0.0006469	-2.112	0.9024	0.01928	-0.2027	0.08067	0.01199
5	MICA	rs2523454	6	31400088	5 prime UTR	a	0.287269	-0.09886	0.05002	0.04812	-0.04681	0.0757	0.5363	0.35	0.1265	0.005681	-0.02194	0.005452	5.722e-05	0.2113	0.08726	0.01545	0.007166	0.009952	0.4715	-0.00269	0.002579	0.2971	0.06364	0.1979	0.7477	-0.002224	0.001543	0.1495	-0.1208	0.1338	0.3664	-0.01772	0.01012	0.07992	-0.7948	0.3031	0.008732	-1.587	0.7339	0.03059	-0.1397	0.06355	0.02789
6	LOC102725068/MICB*	rs3130922	6	31493312	intron/upstream	a	0.331736	0.02252	0.04692	0.6313	-0.06525	0.07148	0.3613	-0.3766	0.123	0.002206	0.02735	0.005159	1.149e-07	-0.07516	0.083	0.3652	0.01911	0.009868	0.05276	-0.001167	0.002466	0.6359	-0.2301	0.1938	0.2352	0.0005905	0.001465	0.6869	0.06849	0.1281	0.5927	0.0044	0.009774	0.6526	-0.4033	0.289	0.1628	0.531	0.7176	0.4593	0.04717	0.05497	0.3909
7	MICB/LOC102725068*	rs3095235	6	31495393	intron/upstream	g	0.172084	0.07683	0.05983	0.1991	-0.1522	0.08919	0.08784	-0.5623	0.1555	0.0002995	0.03378	0.00648	1.851e-07	0.05943	0.1042	0.5685	0.02544	0.01226	0.03793	0.002884	0.003059	0.3457	-0.1401	0.2339	0.5494	-0.001117	0.001854	0.5467	0.0389	0.1618	0.8101	0.02673	0.01209	0.02702	-1.526	0.3682	3.416e-05	-1.325	0.8954	0.139	-0.0206	0.07612	0.7867
8	ATP6V1G2-DDX39B	rs2734583	6	31537703	intron	g	0.10757	-0.1005	0.07078	0.1556	-0.08888	0.1102	0.4199	0.1048	0.1827	0.566	-0.03147	0.007693	4.298e-05	-0.02089	0.1251	0.8674	-0.002196	0.01391	0.8745	-0.0009128	0.003702	0.8053	-0.275	0.3021	0.3626	0.002303	0.002253	0.3067	-0.2012	0.1899	0.2894	-0.03046	0.01447	0.03524	-1.17	0.4299	0.006481	-3.955	1.052	0.0001711	-0.09991	0.07822	0.2015
9	NFKBIL1	rs2857605	6	31557074	intron	g	0.201769	0.04526	0.05587	0.4179	-0.1832	0.08333	0.02788	-0.5525	0.1418	9.816e-05	0.03089	0.006063	3.473e-07	-0.0266	0.09691	0.7837	0.02317	0.01134	0.04107	0.0004126	0.002839	0.8844	-0.354	0.2151	0.09981	-0.001334	0.001715	0.4368	0.04434	0.1522	0.7708	0.01821	0.01133	0.1081	-0.5947	0.3387	0.07915	-0.2665	0.838	0.7505	-0.1193	0.07531	0.1131
10	APOM*/BAG6	rs3130050	6	31650984	upstream/intron	g	0.138882	0.01378	0.0655	0.8334	-0.1393	0.09668	0.1496	-0.4517	0.1682	0.007224	0.03028	0.007089	1.939e-05	0.1616	0.1135	0.1546	0.03418	0.01293	0.008217	0.001831	0.003356	0.5854	-0.3458	0.2514	0.169	0.0005595	0.002026	0.7824	0.09245	0.1756	0.5987	0.02659	0.01312	0.04259	-2.106	0.399	1.309e-07	-2.68	0.9737	0.00591	-0.13	0.07868	0.0986
11	HLA-DQA1*	rs17211510	6	32634653	upstream	a	0.261435	0.02325	0.05211	0.6555	0.1569	0.07712	0.04194	0.001648	0.1288	0.9898	-0.002981	0.005612	0.5952	-0.046	0.08863	0.6037	-0.02359	0.01042	0.02351	0.0004249	0.00264	0.8721	-0.02694	0.2036	0.8948	0.002741	0.001585	0.08371	-0.1126	0.1391	0.4184	0.01455	0.01048	0.1648	1.527	0.3085	7.369e-07	3.375	0.7444	5.774e-06	-0.0559	0.06067	0.3569
Chr = chromosome; Location = location in base pairs; EA = effect allele; EAF = EA frequency.
β = effect size; SE = standard error.
Quantitative markers: ADPN = Adiponectin; AlbU = albumin in urine; AlbS = albumin serum; BG = blood glucose; BMI=body mass index; CRP = C-reactive protein; DBP = diastolic blood pressure; FEV1 = forced expiratory volume in 1 second; HR = heart rate; HDL-C = high-density lipoprotein cholesterol; HGB = hemoglobin; IL6 = interleukin 6; SBP = systolic blood pressure; TC = total cholesterol; TG = trig…
Risk outcomes: AF = atrial fibrillation; cancer; CHD = coronary heart disease; DM = diabetes mellitus; death; HF = heart failure; ND = dementia of Alzheimer type, and stroke.
[truncated: 30 more columns]

## Sheet: Supplementary Table_6D
Supplementary Table 6D. The results from the Fisher meta-analysis of the associations of the MHC SNPs with each of 24 phenotypes used to create Supplementary Table 6B.
								BMI	DBP	SBP	FEV1	HR	ADNP	AlbS	BG	creatinine	HDL-C	HGB	TC	TG	AlbU	CRP	IL6	ND	AF	cancer	CHD	HF	DM	death	stroke
ID	Locus	SNP	Chr	Location	SNP function	EA	EAF	p-value	p-value	p-value	p-value	p-value	p-value	p-value	p-value	p-value	p-value	p-value	p-value	p-value	p-value	p-value	p-value	p-value	p-value	p-value	p-value	p-value	p-value	p-value	p-value
1	HLA-B*	rs2596503	6	31353033	downstream	a	0.188248	0.4308	0.0878	0.01027	2.153e-05	0.2559	0.8691	0.3273	0.9098	0.7514	0.5989	3.489e-05	0.01767	0.1322	0.03365	0.7496	0.4605	0.07677	0.292	0.2057	0.494	0.4429	0.5298	0.5914	0.03055
2	HLA-B*	rs1811197	6	31359883	upstream	a	0.175518	0.1191	0.8913	0.9922	0.000203	0.7194	0.001445	0.139	0.2681	0.1607	0.1698	0.03581	0.04902	0.5094	0.6795	0.02898	0.7369	0.385	0.7358	0.7008	0.8782	0.7962	0.6185	0.9664	0.2917
3	HLA-B*/DHFRP2*	rs2523567	6	31362238	upstream/downstream	c	0.205787	0.5553	0.01183	0.1297	0.1049	0.4715	0.3685	0.1108	0.9399	0.0004486	0.006555	0.5878	0.01976	0.6016	0.5758	0.2778	0.292	0.5644	0.4628	0.7202	0.9387	0.5933	0.7506	0.7963	0.6652
4	HLA-B*/DHFRP2*/MICA*	rs2523537	6	31367930	upstream/upstream/downstream	a	0.16433	0.8321	0.7537	0.063	2.786e-05	0.257	0.3278	0.4501	0.8233	0.03114	0.7727	0.0008096	0.0263	0.1076	0.108	0.1467	0.3453	0.1031	0.07762	0.3671	0.8464	0.7154	0.08133	0.7861	0.2135
5	MICA	rs2523454	6	31400088	5 prime UTR	a	0.287269	0.0608	0.7967	0.2251	0.002627	0.328	0.137	0.2201	0.8467	0.121	0.05727	0.3494	0.1878	0.00407	0.3028	0.06341	0.1253	0.6807	0.185	0.7692	0.1805	0.05859	0.2485	0.3584	0.4091
6	LOC102725068/MICB*	rs3130922	6	31493312	intron/upstream	a	0.331736	0.469	0.4574	0.0915	1.573e-05	0.6646	0.4087	0.781	0.6377	0.8703	0.08023	0.6369	0.254	0.09823	0.423	0.9644	0.02969	0.5159	0.01315	0.6504	0.604	0.537	0.05975	0.9929	0.5052
7	MICB/LOC102725068*	rs3095235	6	31495393	intron/upstream	g	0.172084	0.5674	0.0507	0.0003545	1.144e-05	0.426	0.2464	0.9348	0.8191	0.7947	0.9346	0.1635	0.001913	0.4524	0.108	0.3732	0.02497	0.4301	0.3685	0.2241	0.7944	0.6194	0.1226	0.1019	0.2202
8	ATP6V1G2-DDX39B	rs2734583	6	31537703	intron	g	0.10757	0.8637	0.9438	0.9822	0.002234	0.9979	0.1978	0.01974	0.6401	0.3598	0.1392	0.4432	0.0952	0.001958	0.3481	0.01964	0.5032	0.339	0.2989	0.9758	0.1937	0.0291	0.2181	0.12	0.8076
9	NFKBIL1	rs2857605	6	31557074	intron	g	0.201769	0.8195	0.2465	0.003911	1.014e-06	0.2761	0.2446	0.8069	0.5119	0.842	0.6194	0.04256	0.5714	0.3572	0.3071	0.6925	0.1266	0.2125	0.4123	0.3694	0.3768	0.3422	0.003813	0.8785	0.7103
10	APOM*/BAG6	rs3130050	6	31650984	upstream/intron	g	0.138882	0.856	0.3795	0.0474	0.004001	0.003103	0.02571	0.9844	0.6542	0.6026	0.6997	0.2828	1.749e-05	0.04484	0.1909	0.4549	0.01475	0.9183	0.2089	0.7512	0.9086	0.3235	0.3412	0.7346	0.9362
11	HLA-DQA1*	rs17211510	6	32634653	upstream	a	0.261435	0.8335	0.001071	0.07665	0.08664	0.2094	0.1213	0.9585	0.2016	0.7015	0.07945	0.3676	3.688e-05	9.884e-05	0.5116	0.5998	0.4591	0.8836	0.2181	0.3788	0.9011	0.1034	0.1057	0.9607	0.8047
Chr = chromosome; Location = location in base pairs; EA = effect allele; EAF = EA frequency.
Quantitative markers: ADPN = Adiponectin; AlbU = albumin in urine; AlbS = albumin serum; BG = blood glucose; BMI=body mass index; CRP = C-reactive protein; DBP = diastolic blood pressure; FEV1 = forced expiratory volume in 1 second; HR = heart rate; HDL-C = high-density lipoprotein cholesterol; HGB = hemoglobin; IL6 = interleukin 6; SBP = systolic blood pressure; TC = total cholesterol; TG = trig…
Risk outcomes: AF = atrial fibrillation; cancer; CHD = coronary heart disease; DM = diabetes mellitus; death; HF = heart failure; ND = dementia of Alzheimer type, and stroke.

## Sheet: Supplementary Table_6E
Supplementary Table 6E. The results from four pleiotropic meta-analyses for the MHC SNPs with each of 24 phenotypes used to create Supplementary Table 6B.
								PHY				BLD				INF				16P				8DD				24P
ID	Locus	SNP	Chr	Location	SNP function	EA	EAF	P_MOp	P_MOb	P_MFp	P_FcFp	P_MOp	P_MOb	P_MFp	P_FcFp	P_MOp	P_MOb	P_MFp	P_FcFp	P_MOp	P_MOb	P_MFp	P_FcFp	P_MOp	P_MOb	P_MFp	P_FcFp	P_MOp	P_MOb	P_MFp	P_FcFp
1	HLA-B*	rs2596503	6	31353033	downstream	a	0.188248	2.173e-08	1.414e-07	2.547e-08	1.747e-05	1.657e-06	2.371e-05	8.425e-06	0.002134	0.1324	0.1279	0.1916	0.1787	5.938e-12	2.101e-10	1.339e-11	8.34e-07	0.008116	0.008403	0.005879	0.1112	7.491e-14	1.057e-11	1.584e-12	1.26e-06
2	HLA-B*	rs1811197	6	31359883	upstream	a	0.175518	4.237e-05	9.945e-05	0.0005185	0.01429	1.793e-08	1.602e-06	1.413e-06	0.0005744	0.1015	0.09681	0.09857	0.2059	4.798e-15	1.313e-09	7.763e-09	7.514e-05	0.8685	0.8578	0.8881	0.9638	2.738e-13	5.181e-08	1.213e-06	0.003218
3	HLA-B*/DHFRP2*	rs2523567	6	31362238	upstream/downstream	c	0.205787	0.0008585	0.0002002	0.001386	0.02787	0.0002589	6.846e-05	0.0001525	0.0004053	0.495	0.4641	0.4431	0.409	2.026e-08	1.978e-07	6.887e-06	0.0002006	0.7611	0.7373	0.7744	0.9838	2.892e-07	3.844e-06	0.0001863	0.00835
4	HLA-B*/DHFRP2*/MICA*	rs2523537	6	31367930	upstream/upstream/downstream	a	0.16433	6.263e-07	1.009e-06	4.134e-06	0.0008076	3.633e-07	1.325e-05	9.412e-07	0.001701	0.01663	0.01913	0.005956	0.1082	1.697e-11	2.491e-09	4.101e-12	9.622e-06	0.0197	0.0208	0.02816	0.169	1.447e-12	6.023e-10	3.391e-12	1.856e-05
5	MICA	rs2523454	6	31400088	5 prime UTR	a	0.287269	1.201e-06	4.292e-08	1.742e-06	0.0102	0.01091	0.01746	0.01052	0.005896	0.1729	0.1776	0.1872	0.06065	1.582e-08	4.399e-09	7.43e-07	0.0001613	0.05988	0.09227	0.03502	0.2031	3.43e-09	2.462e-09	2.927e-07	0.0002719
6	LOC102725068/MICB*	rs3130922	6	31493312	intron/upstream	a	0.331736	5.724e-07	3.33e-07	3.804e-07	0.0006334	0.1012	0.1249	0.3527	0.3992	0.0523	0.05328	0.06333	0.1835	3.322e-08	1.81e-06	8.462e-06	0.00489	0.9434	0.9405	0.9514	0.2151	9.676e-07	5.833e-05	0.0005463	0.005496
7	MICB/LOC102725068*	rs3095235	6	31495393	intron/upstream	g	0.172084	4.366e-09	8.96e-09	1.688e-08	7.819e-07	7.293e-05	0.0003869	0.0002577	0.1546	0.234	0.2263	0.1871	0.03192	1.435e-11	1.976e-09	3.041e-10	2.139e-06	0.6877	0.7095	0.6894	0.2254	6.49e-11	3.255e-08	2.908e-08	7.315e-06
8	ATP6V1G2-DDX39B	rs2734583	6	31537703	intron	g	0.10757	0.00125	0.0006289	0.002615	0.2435	4.623e-05	9.569e-05	0.0004389	0.002256	0.389	0.4257	0.4296	0.0783	1.983e-08	7.067e-07	2.946e-05	0.001586	0.1247	0.1833	0.01352	0.122	1.858e-09	4.358e-07	3.273e-06	0.001143
9	NFKBIL1	rs2857605	6	31557074	intron	g	0.201769	1.512e-08	3.755e-08	1.03e-08	2.716e-06	0.02644	0.08046	0.1007	0.4971	0.1386	0.138	0.05349	0.3001	9.586e-09	1.214e-06	6.12e-08	0.0002775	0.1712	0.1768	0.2778	0.1127	9.692e-09	2.805e-06	4.488e-07	0.0002234
10	APOM*/BAG6	rs3130050	6	31650984	upstream/intron	g	0.138882	2.894e-06	1.132e-05	2.108e-05	0.0006002	3.613e-07	1.079e-06	1.086e-07	0.000642	0.04391	0.05281	0.05191	0.03822	1.52e-11	9.741e-10	1.896e-11	1.14e-06	0.06354	0.0806	0.04417	0.904	2.111e-11	4.886e-09	2.448e-11	8.027e-05
11	HLA-DQA1*	rs17211510	6	32634653	upstream	a	0.261435	0.09664	0.1298	0.5081	0.002422	5.775e-07	4.609e-07	7.608e-09	4.915e-06	0.41	0.4393	0.4889	0.6875	1.219e-06	1.766e-06	9.566e-07	9.905e-07	0.4278	0.4083	0.4839	0.5254	2.737e-06	1.226e-05	1.237e-05	1.494e-05
Chr = chromosome; Location = location in base pairs; EA = effect allele; EAF = EA frequency.
P_MOp, P_MOb, P_MFp, and P_FcFp denote p-values from each of four meta-tests in pathway 1 (Fig. 1)
Quantitative markers: ADPN = Adiponectin; AlbU = albumin in urine; AlbS = albumin serum; BG = blood glucose; BMI=body mass index; CRP = C-reactive protein; DBP = diastolic blood pressure; FEV1 = forced expiratory volume in 1 second; HR = heart rate; HDL-C = high-density lipoprotein cholesterol; HGB = hemoglobin; IL6 = interleukin 6; SBP = systolic blood pressure; TC = total cholesterol; TG = trig…
Risk outcomes: AF = atrial fibrillation; cancer; CHD = coronary heart disease; DM = diabetes mellitus; death; HF = heart failure; ND = dementia of Alzheimer type, and stroke.
PHY domain includes 5 markers: BMI; DBP; SBP; FEV1; HR
BLD domain includes 8 markers: ADPN; AlbS; BG; Creatinine; HDL-C; HGB; TC; TG.
INF domain includes 3 markers: AlbU; CRP; IL6.
16P domain includes 16 markers from PHY; BLD; INF.
8DD domain includes 7 diseases and death.
24P domain includes 24 markers from 16P and 8DD.
