# Supplementary material for: Pleiotropic Meta-Analysis of Age-Related Phenotypes Addressing Evolutionary Uncertainty in Their Molecular Mechanisms
Source: Front Genet. 2019 May 10;10:433. doi: 10.3389/fgene.2019.00433 (PMC6524409; doi:10.3389/fgene.2019.00433)
Supplement: Supplementary file 6 [file Table_7.XLSX]

## Sheet: Supplementary Table_7
Supplementary Table 7. The results of pleiotropic meta-analyses for SNPs reported in Table 4 in each cohort separately (pathway 2a) and after Fisher meta-analysis across cohorts (pathway 2b).
								Meta p-values				ARIC	CHS	FHS_C1	FHS_C2	FHS_C3	MESA	CARDIA	final
ID	Locus	SNP	Chr	Location	SNP function	EA	EAF	P_OpFc	P_ObFc	P_FpFc	Domain	p-value	p-value	p-value	p-value	p-value	p-value	p-value	p-value
1	HTR6	rs3790756	1	19669739	intron	a	0.13644	6.277e-09	0.0006303	0.0002189	16P	0.4009	0.2634	0.08228	0.001282	5.61e-09	0.1	0.4173	6.277e-09
2	PODN	rs17107806	1	53066863	missense	c	0.0232029	1.489e-08	0.0006512	0.002001	16P	0.08891	0.0001278	0.1082	0.02403	0.04042	4.629e-05	0.1345	1.489e-08
3	PDE4B	rs6667596	1	66320317	intron	g	0.0652103	8.935e-12	2.024e-06	8.76e-06	16P	0.09533	4.429e-08	0.1489	0.3994	4.771e-07	0.01316	0.7014	8.935e-12
4	PDE4B	rs6696880	1	66335812	missense	g	0.0621658	4.455e-09	1.949e-05	7.818e-05	16P	0.0391	7.445e-06	0.6037	0.6169	2.379e-05	0.004337	0.1541	4.455e-09
5	ABCA4	rs10874828	1	94004017	intron	a	0.0954606	3.201e-08	0.0002021	0.000489	16P	0.007639	0.2434	8.535e-06	0.1013	0.0006968	0.6933	0.02435	3.201e-08
6	VCAM1	rs3917011	1	100726586	intron	g	0.026875	3.358e-08	2.803e-05	9.172e-07	16P	0.7592	0.001919	0.01035	0.1612	2.629e-07	0.05196	0.604	3.358e-08
7	ARNT	rs10305670	1	150858612	intron	c	0.0210914	1.626e-11	2.232e-05	1.271e-05	16P	0.905	0.8041	0.6438	1.383e-12	0.327	4.704e-05	0.223	1.626e-11
8	SHC1	rs12076073	1	154971680	UTR-5	g	0.0384566	0.000124	0.0001067	3.302e-08	24P	0.8204	0.0002907				0.09192	4.98e-07	3.302e-08
9	NOS1AP	rs2661808	1	162302581	intron	c	0.0221707	8.787e-09	0.0001747	0.003055	16P	0.2006	0.01058				1.29e-07	0.008995	8.787e-09
10	PARP1	rs3219123	1	226367647	intron	a	0.061961	3.241e-08	0.0004557	0.0006751	24P	0.0004045	0.01737	0.06534	0.01604	0.02421	0.0002507	0.4296	3.241e-08
11	NLRP3	rs4925659	1	247440161	intron	a	0.383756	2.321e-08	0.0002027	1.477e-05	24P	0.0007711	0.4704	0.06895	0.08202	3.268e-06	0.008373	0.2274	2.321e-08
12	CXCR4*	rs9973445	2	136121046	upstream gene variant	c	0.102799	3.362e-08	7.607e-05	0.0003046	16P	0.003073	0.03051	0.01727	0.1552	1.939e-05	0.9145	0.004507	3.362e-08
13	NEB/RIF1	rs1061305	2	151490465	missense	g	0.410062	1.028e-08	0.0005404	0.0075	16P	0.1044	0.71	0.4084	0.002366	7.677e-09	0.08902	0.09678	1.028e-08
14	TFPI	rs8176595	2	187504645	intron	a	0.030203	2.541e-10	8.679e-06	3.061e-05	16P	0.7983	4.065e-10	0.6654	0.001715	0.006695	0.719	0.03159	2.541e-10
15	SLC39A10*	rs6748661	2	194818116	intron	a	0.141694	7.906e-10	7.018e-06	1.564e-06	16P	0.03841	0.001163	0.236	8.936e-06	0.002946	0.001417	0.5516	7.906e-10
16	INPP5D	rs6715810	2	233164597	intron	a	0.172411	1.337e-09	5.683e-05	0.001859	16P	0.0001878	0.08348	0.724	0.02033	4.917e-08	0.4804	0.07452	1.337e-09
17	INPP5D	rs6725722	2	233164999	intron	a	0.038281	3.844e-08	0.0001056	1.189e-05	16P	0.06925	0.01145	0.8796	0.000782	0.001158	0.000517	0.07249	3.844e-08
18	CAV3/SSUH2	rs6764715	3	8744886	intron/UTR-5	a	0.0261435	3.049e-07	1.532e-07	1.309e-08	INF	0.6729	0.001055		0.889	0.02322	0.3525	9.481e-09	1.309e-08
19	IRAK2	rs713016	3	10237012	intron	a	0.125819	3.864e-08	0.0005723	0.0001856	16P	0.001417		0.5066	2.689e-07	0.4688	0.01593		3.864e-08
20	SCN5A	rs7624535	3	38623711	intron	c	0.215326	1.922e-08	0.003867	0.1198	16P	0.6703	0.0428	0.002509	1.935e-06	0.4373	0.0003298	0.5049	1.922e-08
21	GNAI2	rs762707	3	50252421	synonymous	a	0.0232858	2.439e-08	3.118e-08	5.114e-08	INF	4.576e-06	1.677e-06		0.8186	0.4285	0.8246	0.04622	2.439e-08
22	EVC	rs2291157	4	5719294	missense	c	0.0860131	4.307e-09	1.676e-05	1.518e-06	16P	0.5616	0.1409	0.01358	0.006284	6.769e-08	0.01119	0.3236	4.307e-09
23	EVC	rs7674034	4	5741326	intron	g	0.338073	5.466e-08	9.878e-05	3.936e-08	16P	0.1343	0.6608	0.0001115	7.945e-05	0.0003752	0.216	0.3824	3.936e-08
24	IL21*	rs17005953	4	122635086	upstream	a	0.0535653	3.336e-08	4.477e-05	1.755e-05	24P	0.7572	0.004081	0.2864	0.02744	5.601e-06	0.1194	0.001225	3.336e-08
25	IL15	rs7698675	4	141673566	intron	t	0.263881	6.772e-10	5.145e-06	1.047e-05	16P	4.493e-06	0.008325	0.212	5.618e-05	0.01952	0.2981	0.06958	6.772e-10
26	SLC9A3	rs6864158	5	505936	intron	g	0.422532	4.841e-08	0.0002538	0.001528	16P	0.3109	4.177e-05	3.177e-07	0.2814	0.7211	0.3365	0.1115	4.841e-08
27	SSBP2	rs6452419	5	81575583	intron	a	0.32299	3.758e-08	0.001005	0.0008162	16P	0.0005776	0.09116	0.0001619	0.01256	0.1933	0.04147	0.02682	3.758e-08
28	ADGRV1	rs2438353	5	90770429	intron	a	0.481902	5.575e-09	0.0006529	0.007417	16P	0.2175	0.02814	0.08265	0.01108	0.02248	1.197e-07	0.1498	5.575e-09
29	ADGRV1	rs7712313	5	90932581	intron	g	0.309429	7.495e-08	2.403e-06	4.439e-08	24P	0.4117	0.008183	0.002605	0.0001873	0.003711	0.007601	0.609	4.439e-08
30	ADGRV1	rs16869425	5	91089281	intron	c	0.103612	2.287e-08	0.0003059	0.0006927	16P	0.3403	0.004304	0.002391	0.4632	1.193e-07	0.4891	0.1325	2.287e-08
31	SLCO4C1	rs10066650	5	102251670	intron	c	0.104972	4.123e-08	4.437e-05	3.123e-05	16P	0.7568	0.3187	0.002711	0.03487	0.07928	4.383e-07	0.03255	4.123e-08
32	FBN2	rs3805652	5	128425725	intron	g	0.135497	8.163e-09	0.0003055	0.007675	16P	0.08563	2.806e-05	0.0003923	0.04179	0.07163	0.001943	0.6536	8.163e-09
33	GMNN*	rs6904263	6	24771241	upstream	a	0.181201	0.0004397	0.01168	2.447e-08	16P	0.885	0.494	0.1798	0.06432	3.853e-07	0.558	1.253e-05	2.447e-08
34	TREM2*	rs7759295	6	41168112	upstream	a	0.123694	2.394e-08	0.0001595	0.001171	16P	0.4112	0.01112	0.02185	0.002202	0.003995	0.004758	0.003171	2.394e-08
35	PKHD1*	rs10948623	6	51553432	downstream	a	0.219151	2.545e-08	0.003277	0.00124	16P	0.4272	0.4665	0.0004705	1.791e-06	0.007553	0.1295	0.08699	2.545e-08
36	PDSS2	rs12199523	6	107187066	intron	g	0.199108	2.457e-09	4.072e-05	1.178e-06	16P	0.08895	0.001752	0.2528	0.0007701	2.078e-06	0.1363	0.09801	2.457e-09
37	ARG1/MED23	rs17788484	6	131573218	UTR-5/downstream	a	0.0233814	7.351e-11	2.44e-06	9.6e-05	16P	0.6974	0.03638	0.4563	8.128e-07	0.0001053	2.443e-05	0.5381	7.351e-11
38	MTHFD1L	rs2073188	6	150937175	intron	a	0.062667	7.356e-09	0.0001009	9.201e-05	16P	0.6069	0.008457	0.1444	0.598	2.583e-06	0.01981	0.0001393	7.356e-09
39	MTHFD1L	rs9478918	6	151037163	intron	a	0.138603	2.364e-08	5.557e-05	3.727e-05	16P	0.1338	0.05767	0.000343	0.03815	2.193e-05	0.3348	0.01761	2.364e-08
40	PLG	rs9456577	6	160724214	intron	c	0.0277166	2.684e-08	0.0001001	3.114e-05	16P	0.01141	0.009168	0.7552	0.01127	0.4116	0.03871	1.075e-06	2.684e-08
41	IGFBP3	rs3793345	7	45918079	intron	g	0.204464	3.346e-08	0.0001154	0.01074	16P	0.4132	0.05699	0.3425	3.756e-05	1.491e-06	0.06764	0.6536	3.346e-08
42	HGF	rs5745692	7	81728950	intron	g	0.0333768	3.257e-08	4.299e-05	0.0004119	BLD	0.04516	0.5434	3.365e-06	0.01099	0.3696	0.002912	0.01978	3.257e-08
43	CDK6	rs17690388	7	92716043	intron	a	0.05187	7.422e-10	1.442e-05	2.362e-05	16P	0.51	3.585e-05	0.1221	0.005525	3.596e-05	0.08324	0.005449	7.422e-10
44	MSRA	rs7840347	8	10214840	intron	g	0.43901	1.153e-08	4.341e-05	2.034e-05	16P	0.001904	0.01685	0.6024	0.0009553	1.916e-06	0.5033	0.306	1.153e-08
45	DLC1	rs1442534	8	13117098	intron	a	0.16826	3.259e-08	0.003392	0.0007656	16P	0.4601	0.04688	0.1974	5.092e-06	1.354e-05	0.1299	0.507	3.259e-08
46	STMN4 112kb**	rs11135979	8	27123055		a	0.0401532	6.298e-09	1.262e-05	1.349e-07	16P	0.01264	6.751e-07	0.0336	0.8899	0.03236	0.008602	0.03686	6.298e-09
47	PLAT*	rs2020918	8	42214920	upstream	a	0.341142	2.302e-08	4.153e-05	4.88e-09	24P	0.6356	0.05247	6.561e-05	0.00127	0.01913	0.1423	0.001671	2.302e-08
48	TERF1	rs10104094	8	73016217	intron	a	0.454562	1.144e-12	2.274e-06	7.81e-07	16P	0.0968	2.653e-05	0.009926	0.1446	0.9569	2.372e-10	0.122	1.144e-12
49	MMP16	rs10103111	8	88062998	intron	a	0.22341	3.993e-08	0.0001475	0.0001743	16P	0.1269	0.1767	0.004486	0.697	1.408e-06	0.0189	0.01329	3.993e-08
50	SDC2	rs2464474	8	96585444	intron	g	0.109909	1.973e-11	0.001832	0.009712	16P	0.3711	0.4191	0.0007859	0.8249	0.6046	1.247e-13	0.3665	1.973e-11
51	SCRT1/TMEM249*	rs4333645	8	144345873	upstream/downstream	a	0.433	2.305e-08	0.0001556	0.0001186	16P	0.001764	0.2392	1.84e-06	0.1917	0.01058	0.02212	0.3634	2.305e-08
52	CA9	rs7858447	9	35677248	intron	g	0.191535	1.618e-09	1.636e-05	1.225e-07	16P	0.0008288	0.6533	0.8394	0.4568	2.664e-08	0.4487	0.0002056	1.618e-09
53	C9orf114/ENDOG	rs2280845	9	128820891	UTR-3/intron	a	0.249224	2.51e-09	1.83e-05	0.0005316	24P	0.02963	0.03562	0.2608	0.01064	4.055e-06	0.008234	0.008839	2.51e-09
54	PTGES	rs7872802	9	129753451	intron	g	0.135516	3.342e-06	3.108e-05	4.366e-08	16P		0.08653	9.693e-05	5.964e-06	0.03707	0.2354	0.4713	4.366e-08
55	RXRA*	rs36123461	9	134441548	downstream	g	0.020399	3.64e-09	8.296e-05	0.0002048	16P	0.02304	0.01205	0.7003	1.995e-06	0.0001169	0.5462	0.05456	3.64e-09
56	OIT3	rs2394931	10	72906307	intron	a	0.055259	9.903e-09	0.0002027	0.0001296	16P	0.1135	0.4881	5.957e-08	0.1935	0.0003725	0.1588	0.1199	9.903e-09
57	VCL	rs2395075	10	74008422	intron	g	0.251187	2.945e-08	0.001196	0.0005922	16P	0.2046	0.2462	0.008118	0.3157	1.753e-09	0.2084	0.3622	2.945e-08
58	NRG3	rs1649960	10	82273509	intron	g	0.06478	3.148e-08	4.849e-05	6.359e-05	16P	0.7132	0.155	0.002184	0.04151	0.0007092	7.612e-05	0.03425	3.148e-08
59	NRG3	rs10509455	10	82507966	intron	c	0.1014	1.302e-08	0.0004673	0.0009694	24P	0.1284	0.03622	0.0302	0.1982	1.837e-06	0.02471	0.004998	1.302e-08
60	GRK5	rs2230349	10	119436823	missense	a	0.0995186	3.19e-09	3.581e-05	6.886e-05	16P	0.2936	0.000585	0.2342	0.03234	4.848e-08	0.06111	0.284	3.19e-09
61	LSP1	rs2089910	11	1853174	synonymous	a	0.234833	2.417e-08	1.72e-07	5.586e-07	INF	0.1056	0.6618		0.0002687	0.004547	0.07577	1.569e-05	2.417e-08
62	LRRC4C 110 kb**	rs1457326	11	41573519		a	0.242314	1.401e-08	0.001401	0.0005791	16P	0.837	3.283e-07	0.01925	0.01677	0.00774	0.1749	0.05749	1.401e-08
63	NOX4	rs553635	11	89496263	intron	a	0.0735899	1.904e-08	9.939e-06	2.002e-05	16P	0.06466	0.0004808	0.5794	4.869e-08	0.06455	0.586	0.3023	1.904e-08
64	MMP10	rs17359286	11	102772987	synonymous	a	0.0373109	2.16e-08	4.345e-05	1.551e-06	24P	0.4488	3.059e-07	0.212	0.02345	0.0007723	0.4302	0.05157	2.16e-08
65	BCAT1	rs7964239	12	24920751	intron	g	0.0822298	3.065e-08	0.0005535	0.001393	16P	0.3109	0.258	0.03034	0.8658	3.908e-08	0.0002262	0.9628	3.065e-08
66	HDAC7	rs2301783	12	47788458	intron	c	0.122501	4.537e-09	4.639e-05	3.477e-06	16P	0.1163	0.05133	0.1044	2.793e-06	0.0002792	0.04932	0.07352	4.537e-09
67	ATF1	rs3742065	12	50795836	intron	g	0.0508598	4.39e-08	2.321e-05	1.756e-05	16P	0.1049	0.7578	0.6614	0.09801	3.544e-05	5.263e-06	0.02898	4.39e-08
68	RARG	rs10082919	12	53225680	intron	a	0.0454754	1.253e-08	9.509e-05	0.0002811	16P	0.03171	0.4901	0.009565	0.1302	0.9872	1.111e-06	0.0002838	1.253e-08
69	IRS2	rs7999797	13	109773653	intron	g	0.448663	4.826e-08	1.59e-05	9.82e-05	24P	0.004019	0.04069	0.007645	0.00116	0.02029	0.01078	0.09864	4.826e-08
70	MTHFD1	rs17824591	14	64420993	intron	a	0.212641	2.51e-08	5.13e-05	3.019e-07	16P	0.3598	0.0001528	0.08217	0.3244	0.0003364	0.1432	0.000199	2.51e-08
71	SERPINA1	rs1980618	14	94386086	intron	t	0.354805	3.373e-09	0.0009482	0.00992	16P	0.2553	0.1332	0.000158	5.298e-07	0.09063	0.06032	0.07921	3.373e-09
72	EXOC3L4/TNFAIP2*	rs7155575	14	103116465	downstream/upstream	a	0.152355	3.023e-08	0.0005433	0.0005247	16P	5.632e-06	0.1841	1.926e-05	0.1775	0.4768	0.01664	0.627	3.023e-08
73	BAG5*	rs10129426	14	103552118	downstream	g	0.461769	8.473e-10	0.0009877	0.0002398	16P	0.06465	0.04416	0.005187	4.972e-08	0.1398	0.4904	0.004667	8.473e-10
74	C15orf41	rs8039329	15	36658364	intron	a	0.128797	3.142e-08	0.0002845	0.002369	16P	0.2783	0.08494	0.4514	0.8257	3.17e-06	8.943e-07	0.7401	3.142e-08
75	PCSK6	rs8042699	15	101386868	intron	a	0.330875	1.112e-08	5.953e-05	2.32e-06	16P	0.02669	0.108	0.1318	0.000709	5.02e-07	0.6996	0.05512	1.112e-08
76	HBA2*	rs2974771	16	171058	upstream	a	0.471119	1.887e-08	0.001286	0.0003534	24P	0.6005	0.4106	0.07632	3.667e-07	0.008611	0.002758	0.09502	2.731e-08
77	ACSM3/EXOD1	rs5716	16	20785065	missense/intron	c	0.0837493	2.722e-08	1.79e-05	5.607e-05	16P	0.06942	0.1879	0.002178	4.365e-06	0.009112	0.1039	0.1321	2.722e-08
78	GAS7	rs9545	17	9910885	UTR-3	g	0.0575093	1.144e-09	0.0001259	0.0005898	16P	0.3339	0.1316	0.03516	0.2999	2.113e-09	0.08831	0.0039	1.144e-09
79	SEPT9 176kb**	rs7218173	17	77676394		c	0.0751365	1.307e-08	6.946e-06	4.346e-07	16P	0.1461	0.005547	0.7371	0.139	0.02404	0.0001171	2.713e-05	1.307e-08
80	SOCS3	rs4969168	17	78357712	UTR-3	a	0.139619	1.758e-09	3.288e-05	0.002242	16P	0.001381	0.9607	0.003195	2.799e-05	0.03538	0.005641	0.02381	1.758e-09
81	BCL2	rs2046135	18	63147019	intron	a	0.0334633	1.622e-08	7.415e-07	4.189e-06	BLD	0.5652	2.197e-06	1.43e-06	0.2344	0.2183	0.9066	0.1001	1.622e-08
82	BCL2	rs17070739	18	63152150	intron	c	0.0379924	1.203e-09	2.857e-06	2.999e-05	16P	0.5478	1.741e-05	0.0001657	0.004966	0.1121	0.009902	0.04109	1.203e-09
83	BCL2	rs8097624	18	63153066	intron	a	0.022332	5.88e-09	2.866e-07	3.946e-05	BLD	0.9342	1.367e-07	0.0001296	0.1078	0.0113	0.7827	0.1527	5.88e-09
84	C3	rs11666133	19	6686410	intron	a	0.0430971	9.13e-06	0.0008285	2.179e-08	16P	4.947e-05	0.6632	0.04753	0.06566	0.8127	4.122e-07	0.3447	2.179e-08
85	LRRC25*	rs8101249	19	18391020	downstream	c	0.176077	2.318e-09	0.00198	0.0002916	16P	0.03025	0.07334	0.1448	0.02868	0.3882	2.659e-08	0.008261	2.318e-09
86	DMPK	rs16939	19	45772798	intron	a	0.458923	4.253e-08	4.288e-05	3.883e-05	16P	0.2349	0.8449	0.2087	0.0002676	0.009548	0.004332	5.844e-05	4.253e-08
87	IGFL4*	rs10500295	19	46072145	upstream	a	0.0276559	1.609e-08	0.0003403	0.002455	24P	0.1409	0.003331	0.08851	1.275e-06	0.01312	0.0165	0.7125	1.609e-08
88	SLC8A2	rs11083878	19	47436586	intron	g	0.0825471	3.29e-09	0.000217	0.003692	16P	0.01043	0.696	0.8847	0.5389	4.591e-07	0.002783	0.0002706	3.29e-09
89	BPI	rs5741804	20	38323940	missense	a	0.0466475	1.814e-10	5.393e-05	5.767e-06	16P	0.2637	0.2234	2.399e-05	0.03035	0.04406	4.222e-08	0.4736	1.814e-10
90	MMP9	rs9509	20	46016514	UTR-3	g	0.0237093	1.371e-08	4.385e-05	1.665e-06	16P	0.0008061	0.001147	0.01376	0.2982	1.247e-05	0.3144	0.4518	1.371e-08
91	NFATC2	rs6067766	20	51423549	intron	a	0.115397	1.023e-08	0.0002818	0.0005626	16P	0.1565	0.03087	0.06215	2.485e-05	0.004574	0.04171	0.003311	1.023e-08
92	APP	rs743532	21	26066185	intron	g	0.059283	1.334e-08	7.68e-08	8.307e-08	INF	7.162e-07	0.04687		0.006829	0.2636	0.001754	0.4724	1.334e-08
93	ABCG1*	rs4148082	21	42199305	upstream	a	0.0901103	3.43e-05	0.005826	1.864e-09	24P	0.05133	0.7772	0.2203	0.00723	1.232e-09	0.7618	0.01014	1.864e-09
94	ABCG1	rs3788010	21	42295912	intron	g	0.411338	3.483e-08	8.45e-06	4.145e-07	BLD	0.002525	0.03289	0.001031	0.9274	1.591e-06	0.5309	0.3127	3.483e-08
95	VPREB3/C22orf15*	rs6003875	22	23759673	upstream/upstream	g	0.23684	1.915e-08	2.037e-05	1.441e-06	16P	0.006635	0.0003198	0.01277	0.08761	0.01939	0.0002352	0.9326	1.915e-08
96	PPARA	rs4253721	22	46212338	intron	g	0.0453441	1.247e-08	0.0002348	0.0001431	16P		2.716e-05	0.3663	5.835e-05	0.0219	0.008413	0.4321	1.247e-08
97	PPARA	rs4253778	22	46234737	intron	c	0.184255	7.1e-09	0.0004528	0.003708	16P	0.7414	0.9396	1.465e-05	0.0005832	7.622e-06	0.07412	0.9001	7.1e-09
Chr = chromosome; Location = location in base pairs; EA = effect allele; EAF = EA frequency.
Domain indicates the pleiotropic domain in which minimal genome-wide significant p-values were attained in our pleiotropic meta-analysis examining: physiological (PHY), blood (BLD), inflammation (INF), 16 quantitative markers (16P), 7 diseases and death (8DD), and all 24 phenotypes (24P) domains.
Meta p-values are provided for all three pleiotropic meta-tests (FpFc, OpFc, and ObFc) for a given domain (Fig. 1D).
Cohort-specific p-values are given for the pleiotropic meta-analysis with the smallest p-value.
Empty cells indicate missing SNPs in a given study.
Quantitative markers: ADPN = Adiponectin; AlbU = albumin in urine; AlbS = albumin serum; BG = blood glucose; BMI=body mass index; CRP = C-reactive protein; DBP = diastolic blood pressure; FEV1 = forced expiratory volume in 1 second; HR = heart rate; HDL-C = high-density lipoprotein cholesterol; HGB = hemoglobin; IL6 = interleukin 6; SBP = systolic blood pressure; TC = total cholesterol; TG = trig…
Risk outcomes: AF = atrial fibrillation; cancer; CHD = coronary heart disease; DM = diabetes mellitus; death; HF = heart failure; ND = dementia of Alzheimer type, and stroke.
PHY domain includes 5 markers: BMI; DBP; SBP; FEV1; HR
BLD domain includes 8 markers: ADPN; AlbS; BG; Creatinine; HDL-C; HGB; TC; TG.
INF domain includes 3 markers: AlbU; CRP; IL6.
16P domain includes 16 markers from PHY; BLD; INF.
8DD domain includes 7 diseases and death.
24P domain includes 24 markers from 16P and 8DD.
