# Supplementary material for: Pleiotropic Meta-Analysis of Age-Related Phenotypes Addressing Evolutionary Uncertainty in Their Molecular Mechanisms
Source: Front Genet. 2019 May 10;10:433. doi: 10.3389/fgene.2019.00433 (PMC6524409; doi:10.3389/fgene.2019.00433)
Supplement: Supplementary file 7 [file Table_8.XLSX]

## Sheet: Supplementary Table_8
Supplementary Table 8. Pleiotropic meta-statistics for the antagonistic heterogeneity reported in Table 4 in each cohort separately (pathway 2a) and combined using three meta-tests, FpFc, OpFc, and ObFc in pathway 2b (Figure 1).
									Meta p-values				ARIC				CARDIA				CHS				FHS_C1				FHS_C2				FHS_C3				MESA				REPLICATION
ID	Locus	SNP	Chr	Location	SNP function	EA	EAF	Domain	P_OpFc	P_ObFc	P_FpFc	Group	P_Op	P_Ob	P_Fv	P_Op < P_Fv	P_Op	P_Ob	P_Fv	P_Op < P_Fv	P_Op	P_Ob	P_Fv	P_Op < P_Fv	P_Op	P_Ob	P_Fv	P_Op < P_Fv	P_Op	P_Ob	P_Fv	P_Op < P_Fv	P_Op	P_Ob	P_Fv	P_Op < P_Fv	P_Op	P_Ob	P_Fv	P_Op < P_Fv	N_cohorts
1	HTR6	rs3790756	1	19669739	intron	a	0.13644	16P	6.277e-09	0.0006303	0.0002189	HP	0.4009	0.492	0.629	0	0.4173	0.4279	0.5766	0	0.2634	0.2188	0.09443	0	0.08228	0.1865	0.3584	1	0.001282	0.02384	0.01632	1	5.61e-09	7.778e-05	1.224e-05	1	0.1	0.4629	0.6796	1	4
2	PODN	rs17107806	1	53066863	missense	c	0.0232029	16P	1.489e-08	0.0006512	0.002001	HP	0.08891	0.2093	0.216	1	0.1345	0.4792	0.4878	1	0.0001278	0.005244	0.01003	1	0.1082	0.4062	0.1923	1	0.02403	0.1069	0.2099	1	0.04042	0.1076	0.1416	1	4.629e-05	0.003144	0.006552	1	7
3	PDE4B	rs6667596	1	66320317	intron	g	0.0652103	16P	8.935e-12	2.024e-06	8.76e-06	HP	0.09533	0.1274	0.1138	0	0.7014	0.6651	0.7394	0	4.429e-08	3.905e-06	4.243e-05	1	0.1489	0.4763	0.4361	1	0.3994	0.6082	0.446	0	4.771e-07	0.0004542	0.0001086	1	0.01316	0.07702	0.2944	1	4
4	PDE4B	rs6696880	1	66335812	missense	g	0.0621658	16P	4.455e-09	1.949e-05	7.818e-05	HP	0.0391	0.06535	0.04953	0	0.1541	0.183	0.361	1	7.445e-06	0.0005685	0.003191	1	0.6037	0.6896	0.5539	0	0.6169	0.6592	0.4531	0	2.379e-05	0.005309	0.002834	1	0.004337	0.003864	0.01001	1	4
5	ABCA4	rs10874828	1	94004017	intron	a	0.0954606	16P	3.201e-08	0.0002021	0.000489	HP	0.007639	0.02336	0.04302	1	0.02435	0.12	0.01468	0	0.2434	0.3973	0.4398	1	8.535e-06	0.0008038	0.006585	1	0.1013	0.3718	0.2611	1	0.0006968	0.005934	0.01473	1	0.6933	0.755	0.7308	0	5
7	ARNT	rs10305670	1	150858612	intron	c	0.0210914	16P	1.626e-11	2.232e-05	1.271e-05	HP	0.905	0.9365	0.8707	0	0.223	0.5158	0.1611	0	0.8041	0.8296	0.8254	0	0.6438	0.8937	0.7775	0	1.656e-11	1.245e-07	5.272e-08	1	0.327	0.3908	0.4672	0	4.704e-05	0.02281	0.07853	1	2
9	NOS1AP	rs2661808	1	162302581	intron	c	0.0221707	16P	8.787e-09	0.0001747	0.003055	HP	0.2006	0.2895	0.3757	1	0.008995	0.02285	0.02701	1	0.01058	0.007257	0.01465	0													1.29e-07	0.005044	0.06006	1	3
10	PARP1	rs3219123	1	226367647	intron	a	0.061961	24P	3.241e-08	0.0004557	0.0006751	HP	0.0004045	0.009278	0.01101	1	0.4296	0.3094	0.2001	0	0.01737	0.0517	0.1117	1	0.06534	0.07832	0.09384	0	0.01604	0.1464	0.05095	1	0.02421	0.1553	0.2143	1	0.0002507	0.0176	0.03226	1	5
11	NLRP3	rs4925659	1	247440161	intron	a	0.383756	24P	2.321e-08	0.0002027	1.477e-05	HP	0.0007711	0.001107	7.8e-05	0	0.2274	0.5954	0.5545	1	0.4704	0.722	0.8074	1	0.06895	0.4122	0.133	1	0.08202	0.4678	0.1805	1	3.268e-06	0.000154	0.0002183	1	0.008373	0.106	0.2403	1	6
12	CXCR4*	rs9973445	2	136121046	upstream gene variant	c	0.102799	16P	3.362e-08	7.607e-05	0.0003046	HP	0.003073	0.01226	0.01687	1	0.004507	0.01354	0.04487	1	0.03051	0.09507	0.2918	1	0.01727	0.03053	0.02362	0	0.1552	0.2313	0.2923	1	1.939e-05	0.003952	0.001908	1	0.9145	0.8887	0.9074	0	5
13	NEB/RIF1	rs1061305	2	151490465	missense	g	0.410062	16P	1.028e-08	0.0005404	0.0075	HP	0.1044	0.3693	0.4055	1	0.09678	0.0739	0.2146	1	0.71	0.7809	0.6043	0	0.4084	0.4777	0.2065	0	0.002366	0.03393	0.09399	1	7.677e-09	3.075e-05	0.0006496	1	0.08902	0.5577	0.4489	1	5
14	TFPI	rs8176595	2	187504645	intron	a	0.030203	16P	2.541e-10	8.679e-06	3.061e-05	HP	0.7983	0.85	0.8935	0	0.03159	0.0696	0.2682	1	4.065e-10	2.154e-06	1.717e-05	1	0.6654	0.6831	0.6292	0	0.001715	0.01019	0.001825	0	0.006695	0.03524	0.03755	1	0.719	0.7017	0.65	0	3
15	SLC39A10*	rs6748661	2	194818116	intron	a	0.141694	16P	7.906e-10	7.018e-06	1.564e-06	HP	0.03841	0.06674	0.108	1	0.5516	0.7535	0.7207	0	0.001163	0.00155	0.0006708	0	0.236	0.1741	0.08502	0	8.936e-06	0.001112	0.0003238	1	0.002946	0.04298	0.3115	1	0.001417	0.02565	0.005393	1	4
16	INPP5D	rs6715810	2	233164597	intron	a	0.172411	16P	1.337e-09	5.683e-05	0.001859	HP	0.0001878	0.002218	0.01838	1	0.07452	0.1268	0.4862	1	0.08348	0.147	0.07066	0	0.724	0.7617	0.752	0	0.02033	0.177	0.1411	1	4.917e-08	8.485e-05	0.0008374	1	0.4804	0.5582	0.6326	0	4
17	INPP5D	rs6725722	2	233164999	intron	a	0.038281	16P	3.844e-08	0.0001056	1.189e-05	HP	0.06925	0.2082	0.1095	0	0.07249	0.08344	0.1381	1	0.01145	0.03035	0.02693	1	0.8796	0.9061	0.7921	0	0.000782	0.01833	0.009005	1	0.001158	0.004567	0.001672	0	0.000517	0.01528	0.006814	1	4
19	IRAK2	rs713016	3	10237012	intron	a	0.125819	16P	3.864e-08	0.0005723	0.0001856	HP	0.001417	0.002096	0.004932	1									0.5066	0.6056	0.5088	0	2.689e-07	0.004514	0.003156	1	0.4688	0.7321	0.868	1	0.01593	0.04281	0.006062	0	3
20	SCN5A	rs7624535	3	38623711	intron	c	0.215326	16P	1.922e-08	0.003867	0.1198	HP	0.6703	0.6409	0.7436	0	0.5049	0.5613	0.7626	0	0.0428	0.1601	0.2279	1	0.002509	0.06117	0.106	1	1.935e-06	0.006211	0.05724	1	0.4373	0.765	0.966	1	0.0003298	0.006369	0.05054	1	5
22	EVC	rs2291157	4	5719294	missense	c	0.0860131	16P	4.307e-09	1.676e-05	1.518e-06	HP	0.5616	0.6161	0.7431	0	0.3236	0.5625	0.4047	0	0.1409	0.167	0.02164	0	0.01358	0.06085	0.01377	0	0.006284	0.1708	0.01491	1	6.769e-08	5.662e-06	0.003258	1	0.01119	0.01526	0.0005339	0	2
24	IL21*	rs17005953	4	122635086	upstream	a	0.0535653	24P	3.336e-08	4.477e-05	1.755e-05	HP	0.7572	0.7367	0.6287	0	0.001225	0.03683	0.08239	1	0.004081	0.008562	0.0006335	0	0.2864	0.5777	0.5869	1	0.02744	0.01309	0.07137	1	5.601e-06	0.0008276	0.001011	1	0.1194	0.1318	0.03974	0	4
25	IL15	rs7698675	4	141673566	intron	t	0.263881	16P	6.772e-10	5.145e-06	1.047e-05	HP	4.493e-06	1.061e-05	3.478e-05	1	0.06958	0.1157	0.2799	1	0.008325	0.09213	0.1682	1	0.212	0.1251	0.1993	0	5.618e-05	0.0464	0.01003	1	0.01952	0.03396	0.009941	0	0.2981	0.499	0.8609	1	5
26	SLC9A3	rs6864158	5	505936	intron	g	0.422532	16P	4.841e-08	0.0002538	0.001528	HP	0.3109	0.4825	0.2538	0	0.1115	0.07438	0.0293	0	4.177e-05	0.0008972	0.003042	1	3.177e-07	0.0005338	0.003751	1	0.2814	0.3762	0.5708	1	0.7211	0.8255	0.9427	0	0.3365	0.3834	0.5819	1	4
27	SSBP2	rs6452419	5	81575583	intron	a	0.32299	16P	3.758e-08	0.001005	0.0008162	HP	0.0005776	0.01156	0.01821	1	0.02682	0.1042	0.1823	1	0.09116	0.1031	0.08578	0	0.0001619	0.03036	0.07985	1	0.01256	0.07345	0.0305	1	0.1933	0.4756	0.7996	1	0.04147	0.1095	0.01926	0	5
28	ADGRV1	rs2438353	5	90770429	intron	a	0.481902	16P	5.575e-09	0.0006529	0.007417	HP	0.2175	0.235	0.254	0	0.1498	0.08676	0.216	0	0.02814	0.1297	0.4655	1	0.08265	0.1466	0.1164	0	0.01108	0.02229	0.00763	0	0.02248	0.07237	0.1695	1	1.197e-07	0.0124	0.07607	1	3
30	ADGRV1	rs16869425	5	91089281	intron	c	0.103612	16P	2.287e-08	0.0003059	0.0006927	HP	0.3403	0.2176	0.1305	0	0.1325	0.3693	0.3788	1	0.004304	0.002158	0.003469	0	0.002391	0.01576	0.02208	1	0.4632	0.5387	0.5762	0	1.193e-07	0.002461	0.005137	1	0.4891	0.7329	0.753	0	3
31	SLCO4C1	rs10066650	5	102251670	intron	c	0.104972	16P	4.123e-08	4.437e-05	3.123e-05	HP	0.7568	0.7248	0.7078	0	0.03255	0.02381	0.01094	0	0.3187	0.4074	0.4458	0	0.002711	0.0431	0.00246	0	0.03487	0.181	0.1944	1	0.07928	0.2182	0.2175	1	4.383e-07	1.582e-05	0.0003299	1	3
32	FBN2	rs3805652	5	128425725	intron	g	0.135497	16P	8.163e-09	0.0003055	0.007675	HP	0.08563	0.12	0.1433	1	0.6536	0.7271	0.778	0	2.806e-05	0.0004229	0.007309	1	0.0003923	0.1187	0.1352	1	0.04179	0.07597	0.2608	1	0.07163	0.1522	0.2014	1	0.001943	0.05233	0.05333	1	6
34	TREM2*	rs7759295	6	41168112	upstream	a	0.123694	16P	2.394e-08	0.0001595	0.001171	HP	0.4112	0.4324	0.213	0	0.003171	0.03215	0.06801	1	0.01112	0.04296	0.1981	1	0.02185	0.09707	0.2145	1	0.002202	0.01048	0.01998	1	0.003995	0.03827	0.01778	1	0.004758	0.04628	0.08238	1	6
35	PKHD1*	rs10948623	6	51553432	downstream	a	0.219151	16P	2.545e-08	0.003277	0.00124	HP	0.4272	0.4064	0.555	0	0.08699	0.07374	0.07417	0	0.4665	0.7306	0.6666	0	0.0004705	0.0224	0.02568	1	1.791e-06	0.01199	0.002088	1	0.007553	0.0458	0.09315	1	0.1295	0.3079	0.1428	0	3
36	PDSS2	rs12199523	6	107187066	intron	g	0.199108	16P	2.457e-09	4.072e-05	1.178e-06	HP	0.08895	0.106	0.7106	1	0.09801	0.1362	0.114	0	0.001752	0.04647	0.005342	1	0.2528	0.5074	0.1538	0	0.0007701	0.01946	0.00043	0	2.078e-06	8.455e-05	0.0001501	1	0.1363	0.3013	0.3918	1	4
37	ARG1/MED23	rs17788484	6	131573218	UTR-5/downstream	a	0.0233814	16P	7.351e-11	2.44e-06	9.6e-05	HP	0.6974	0.7571	0.7687	0	0.5381	0.5459	0.7168	0	0.03638	0.1095	0.2916	1	0.4563	0.4032	0.1982	0	8.128e-07	0.0001728	0.0007577	1	0.0001053	0.003075	0.008053	1	2.443e-05	0.0004392	0.002763	1	4
38	MTHFD1L	rs2073188	6	150937175	intron	a	0.062667	16P	7.356e-09	0.0001009	9.201e-05	HP	0.6069	0.674	0.5491	0	0.0001393	0.0004427	1.798e-05	0	0.008457	0.1125	0.18	1	0.1444	0.1893	0.1406	0	0.598	0.7154	0.6689	0	2.583e-06	0.0003182	0.01152	1	0.01981	0.3971	0.2632	1	3
39	MTHFD1L	rs9478918	6	151037163	intron	a	0.138603	16P	2.364e-08	5.557e-05	3.727e-05	HP	0.1338	0.1555	0.03667	0	0.01761	0.03636	0.05723	1	0.05767	0.129	0.1873	1	0.000343	0.0008275	0.0008514	1	0.03815	0.3022	0.3797	1	2.193e-05	0.004148	0.01398	1	0.3348	0.3386	0.08442	0	5
40	PLG	rs9456577	6	160724214	intron	c	0.0277166	16P	2.684e-08	0.0001001	3.114e-05	HP	0.01141	0.08	0.1537	1	1.075e-06	1.608e-05	1.138e-05	1	0.009168	0.04584	0.005847	0	0.7552	0.8648	0.8567	0	0.01127	0.2432	0.2812	1	0.4116	0.4357	0.3888	0	0.03871	0.1052	0.1232	1	4
41	IGFBP3	rs3793345	7	45918079	intron	g	0.204464	16P	3.346e-08	0.0001154	0.01074	HP	0.4132	0.6338	0.7053	1	0.6536	0.8321	0.9639	0	0.05699	0.08822	0.1535	1	0.3425	0.2952	0.6285	1	3.756e-05	0.01539	0.045	1	1.491e-06	1.832e-05	0.0007542	1	0.06764	0.1783	0.2367	1	6
42	HGF	rs5745692	7	81728950	intron	g	0.0333768	BLD	3.257e-08	4.299e-05	0.0004119	HP	0.04516	0.03177	0.03162	0	0.01978	0.07867	0.02919	0	0.5434	0.6892	0.6492	0	3.365e-06	0.0008703	0.0002888	1	0.01099	0.08406	0.2218	1	0.3696	0.5673	0.6765	1	0.002912	0.002539	0.1553	1	4
43	CDK6	rs17690388	7	92716043	intron	a	0.05187	16P	7.422e-10	1.442e-05	2.362e-05	HP	0.51	0.5988	0.5854	0	0.005449	0.08218	0.1702	1	3.585e-05	5.352e-05	0.004275	1	0.1221	0.7073	0.364	1	0.005525	0.2132	0.04335	1	3.596e-05	0.0005969	0.0001011	1	0.08324	0.1798	0.1203	0	5
44	MSRA	rs7840347	8	10214840	intron	g	0.43901	16P	1.153e-08	4.341e-05	2.034e-05	HP	0.001904	0.001796	0.0004877	0	0.306	0.4371	0.4144	0	0.01685	0.06545	0.03192	1	0.6024	0.435	0.8399	0	0.0009553	0.02933	0.007326	1	1.916e-06	0.0003644	0.001971	1	0.5033	0.7697	0.8574	1	4
45	DLC1	rs1442534	8	13117098	intron	a	0.16826	16P	3.259e-08	0.003392	0.0007656	HP	0.4601	0.4215	0.7106	0	0.507	0.808	0.6446	0	0.04688	0.1287	0.1449	1	0.1974	0.1367	0.09235	0	5.092e-06	0.0048	0.0003822	1	1.354e-05	0.006863	0.006998	1	0.1299	0.4425	0.5942	1	4
48	TERF1	rs10104094	8	73016217	intron	a	0.454562	16P	1.144e-12	2.274e-06	7.81e-07	HP	0.0968	0.1044	0.02077	0	0.122	0.2629	0.2398	1	2.653e-05	0.00075	0.002015	1	0.009926	0.1193	0.2526	1	0.1446	0.2795	0.003669	0	0.9569	0.923	0.7837	0	2.372e-10	6.144e-06	0.0001373	1	4
49	MMP16	rs10103111	8	88062998	intron	a	0.22341	16P	3.993e-08	0.0001475	0.0001743	HP	0.1269	0.1848	0.4504	1	0.01329	0.02436	0.07362	1	0.1767	0.328	0.2859	1	0.004486	0.09605	0.006136	0	0.697	0.8918	0.897	0	1.408e-06	4.635e-05	0.0002226	1	0.0189	0.1648	0.1047	1	5
50	SDC2	rs2464474	8	96585444	intron	g	0.109909	16P	1.973e-11	0.001832	0.009712	HP	0.3711	0.3765	0.4606	0	0.3665	0.3184	0.4824	0	0.4191	0.3613	0.2813	0	0.0007859	0.005599	0.02353	1	0.8249	0.9282	0.9718	0	0.6046	0.4103	0.4274	0	1.247e-13	0.0003761	0.0007342	1	2
51	SCRT1/TMEM249*	rs4333645	8	144345873	upstream/downstream	a	0.433	16P	2.305e-08	0.0001556	0.0001186	HP	0.001764	0.009804	0.001137	0	0.3634	0.4288	0.6931	1	0.2392	0.2637	0.6971	1	1.84e-06	0.000437	0.0001538	1	0.1917	0.4241	0.2528	0	0.01058	0.06594	0.1039	1	0.02212	0.07675	0.3228	1	5
52	CA9	rs7858447	9	35677248	intron	g	0.191535	16P	1.618e-09	1.636e-05	1.225e-07	HP	0.0008288	0.004987	0.0005045	0	0.0002056	0.0374	0.1476	1	0.6533	0.5859	0.6444	0	0.8394	0.9155	0.8461	0	0.4568	0.5109	0.4272	0	2.664e-08	1.237e-06	7.776e-09	0	0.4487	0.796	0.7319	1	2
53	C9orf114/ENDOG	rs2280845	9	128820891	UTR-3/intron	a	0.249224	24P	2.51e-09	1.83e-05	0.0005316	HP	0.02963	0.05339	0.1868	1	0.008839	0.04967	0.04286	1	0.03562	0.03234	0.2162	1	0.2608	0.5547	0.481	1	0.01064	0.1138	0.3198	1	4.055e-06	0.0003624	0.0004669	1	0.008234	0.02974	0.04655	1	7
55	RXRA*	rs36123461	9	134441548	downstream	g	0.020399	16P	3.64e-09	8.296e-05	0.0002048	HP	0.02304	0.05803	0.1008	1	0.05456	0.2213	0.07513	0	0.01205	0.09892	0.1524	1	0.7003	0.6933	0.7967	0	8.473e-06	0.002044	0.0002258	1	0.0001169	0.0009356	0.01508	1	0.5462	0.6046	0.6768	0	4
56	OIT3	rs2394931	10	72906307	intron	a	0.055259	16P	9.903e-09	0.0002027	0.0001296	HP	0.1135	0.1383	0.1953	1	0.1199	0.4331	0.04446	0	0.4881	0.4244	0.424	0	5.957e-08	0.0003683	0.000365	1	0.1935	0.3939	0.2082	0	0.0003725	0.001901	0.01582	1	0.1588	0.2136	0.1828	0	3
57	VCL	rs2395075	10	74008422	intron	g	0.251187	16P	2.945e-08	0.001196	0.0005922	HP	0.2046	0.2957	0.3597	1	0.3622	0.5834	0.6754	1	0.2462	0.4305	0.5121	1	0.008118	0.02335	0.048	1	0.3157	0.5511	0.421	0	1.753e-09	5.479e-05	1.608e-05	1	0.2084	0.3548	0.1669	0	5
58	NRG3	rs1649960	10	82273509	intron	g	0.06478	16P	3.148e-08	4.849e-05	6.359e-05	HP	0.7132	0.6557	0.8153	0	0.03425	0.1818	0.15	1	0.155	0.1331	0.09088	0	0.002184	0.001932	0.002402	0	0.04151	0.07087	0.1233	1	0.0007092	0.001801	0.0005782	0	7.612e-05	0.05452	0.1614	1	3
59	NRG3	rs10509455	10	82507966	intron	c	0.1014	24P	1.302e-08	0.0004673	0.0009694	HP	0.1284	0.134	0.1146	0	0.004998	0.07146	0.05376	1	0.03622	0.03257	0.09358	1	0.0302	0.1692	0.079	1	0.1982	0.1975	0.4575	1	1.837e-06	0.001751	0.001714	1	0.02471	0.2641	0.3833	1	6
60	GRK5	rs2230349	10	119436823	missense	a	0.0995186	16P	3.19e-09	3.581e-05	6.886e-05	HP	0.2936	0.3195	0.3617	0	0.284	0.1653	0.1314	0	0.000585	0.002466	0.00127	1	0.2342	0.6676	0.7526	1	0.03234	0.1576	0.1009	1	4.848e-08	9.74e-05	0.0008688	1	0.06111	0.1004	0.07925	0	4
62	LRRC4C 110 kb**	rs1457326	11	41573519		a	0.242314	16P	1.401e-08	0.001401	0.0005791	HP	0.837	0.8643	0.94	0	0.05749	0.2392	0.181	1	3.283e-07	0.0006378	7.193e-05	1	0.01925	0.2742	0.3009	1	0.01677	0.04238	0.09565	1	0.00774	0.06402	0.05825	1	0.1749	0.2385	0.3185	1	6
63	NOX4	rs553635	11	89496263	intron	a	0.0735899	16P	1.904e-08	9.939e-06	2.002e-05	HP	0.06466	0.08604	0.423	1	0.3023	0.3523	0.7293	1	0.0004808	0.00146	0.02777	1	0.5794	0.4064	0.08855	0	4.869e-08	5.008e-05	5.113e-06	1	0.06455	0.04526	0.03048	0	0.586	0.6422	0.5556	0	4
64	MMP10	rs17359286	11	102772987	synonymous	a	0.0373109	24P	2.16e-08	4.345e-05	1.551e-06	HP	0.4488	0.628	0.7564	1	0.05157	0.08239	0.1435	1	3.059e-07	6.343e-05	4.263e-05	1	0.212	0.2749	0.7676	1	0.02345	0.08526	0.03706	0	0.0007723	0.005034	4.275e-05	0	0.4302	0.4755	0.4243	0	4
65	BCAT1	rs7964239	12	24920751	intron	g	0.0822298	16P	3.065e-08	0.0005535	0.001393	HP	0.3109	0.3707	0.4494	0	0.9628	0.9726	0.85	0	0.258	0.7048	0.6272	1	0.03034	0.1326	0.05101	1	0.8658	0.9239	0.6451	0	3.908e-08	3.449e-05	0.0003675	1	0.0002262	0.005708	0.008013	1	4
66	HDAC7	rs2301783	12	47788458	intron	c	0.122501	16P	4.537e-09	4.639e-05	3.477e-06	HP	0.1163	0.2513	0.2995	1	0.07352	0.1743	0.3278	1	0.05133	0.2237	0.2777	1	0.1044	0.2558	0.05167	0	2.793e-06	0.0001706	1.119e-05	1	0.0002792	0.002511	0.001304	1	0.04932	0.1872	0.3265	1	6
67	ATF1	rs3742065	12	50795836	intron	g	0.0508598	16P	4.39e-08	2.321e-05	1.756e-05	HP	0.1049	0.1357	0.2091	1	0.02898	0.1267	0.1415	1	0.7578	0.8304	0.7996	0	0.6614	0.7162	0.9616	0	0.09801	0.2205	0.4003	1	3.544e-05	0.0009709	0.0001032	1	5.263e-06	3.648e-05	5.878e-05	1	5
68	RARG	rs10082919	12	53225680	intron	a	0.0454754	16P	1.253e-08	9.509e-05	0.0002811	HP	0.03171	0.06204	0.1379	1	0.0002838	0.001122	0.01208	1	0.4901	0.5652	0.632	0	0.009565	0.0284	0.05037	1	0.1302	0.1621	0.07199	0	0.9872	0.996	0.9993	0	1.111e-06	0.002938	0.0006184	1	4
69	IRS2	rs7999797	13	109773653	intron	g	0.448663	24P	4.826e-08	1.59e-05	9.82e-05	HP	0.004019	0.1261	0.02022	1	0.09864	0.2952	0.5046	1	0.04069	0.04917	0.01567	0	0.007645	0.0007578	0.007469	0	0.00116	0.01472	0.05677	1	0.02029	0.04961	0.1981	1	0.01078	0.04786	0.04123	1	5
71	SERPINA1	rs1980618	14	94386086	intron	t	0.354805	16P	3.373e-09	0.0009482	0.00992	HP	0.2553	0.3247	0.1851	0	0.07921	0.1955	0.2317	1	0.1332	0.2422	0.4686	1	0.000158	0.01459	0.08403	1	5.298e-07	0.001756	0.01347	1	0.09063	0.271	0.3814	1	0.06032	0.1242	0.05348	0	5
72	EXOC3L4/TNFAIP2*	rs7155575	14	103116465	downstream/upstream	a	0.152355	16P	3.023e-08	0.0005433	0.0005247	HP	5.632e-06	0.003065	0.0003749	1	0.627	0.6228	0.1737	0	0.1841	0.08895	0.1376	0	1.926e-05	0.002239	0.0302	1	0.1775	0.5748	0.4584	1	0.4768	0.7157	0.902	1	0.01664	0.03816	0.05077	1	5
73	BAG5*	rs10129426	14	103552118	downstream	g	0.461769	16P	8.473e-10	0.0009877	0.0002398	HP	0.06465	0.2215	0.4624	1	0.004667	0.07303	0.02723	1	0.04416	0.04565	0.03542	0	0.005187	0.04419	0.01536	1	4.972e-08	0.001784	0.0008303	1	0.1398	0.3746	0.4911	1	0.4904	0.645	0.6769	0	5
74	C15orf41	rs8039329	15	36658364	intron	a	0.128797	16P	3.142e-08	0.0002845	0.002369	HP	0.2783	0.2448	0.2002	0	0.7401	0.6031	0.5724	0	0.08494	0.09961	0.1469	1	0.4514	0.4179	0.5815	0	0.8257	0.8682	0.8548	0	3.17e-06	0.0008366	0.0006923	1	8.943e-07	0.0005374	0.008788	1	3
75	PCSK6	rs8042699	15	101386868	intron	a	0.330875	16P	1.112e-08	5.953e-05	2.32e-06	HP	0.02669	0.03368	0.03487	0	0.05512	0.03728	0.0002536	0	0.108	0.293	0.3758	1	0.1318	0.2078	0.01088	0	0.000709	0.01052	0.09208	1	5.02e-07	0.0004584	0.001325	1	0.6996	0.7624	0.9052	0	3
76	HBA2*	rs2974771	16	171058	upstream	a	0.471119	16P	1.887e-08	0.001286	0.0003534	HP	0.4701	0.515	0.2536	0	0.1256	0.4545	0.5576	1	0.2672	0.3889	0.4544	1	0.4853	0.4904	0.2593	0	3.738e-08	0.001339	0.02771	1	0.007856	0.01674	0.001746	0	0.00441	0.02063	0.004033	0	3
77	ACSM3/EXOD1	rs5716	16	20785065	missense/intron	c	0.0837493	16P	2.722e-08	1.79e-05	5.607e-05	HP	0.06942	0.06669	0.1958	1	0.1321	0.07812	0.009072	0	0.1879	0.3302	0.2071	0	0.002178	0.003785	0.002759	0	4.365e-06	0.001518	0.01333	1	0.009112	0.06777	0.1942	1	0.1039	0.08459	0.09868	0	3
78	GAS7	rs9545	17	9910885	UTR-3	g	0.0575093	16P	1.144e-09	0.0001259	0.0005898	HP	0.3339	0.326	0.5773	1	0.0039	0.04697	0.02508	1	0.1316	0.1676	0.3753	1	0.03516	0.157	0.1146	1	0.2999	0.3143	0.3704	0	2.113e-09	1.713e-05	0.0001296	1	0.08831	0.3582	0.2244	1	6
79	SEPT9 176kb**	rs7218173	17	77676394		c	0.0751365	16P	1.307e-08	6.946e-06	4.346e-07	HP	0.1461	0.1673	0.3398	1	2.713e-05	0.0004813	0.002742	1	0.005547	0.01985	0.0004905	0	0.7371	0.6083	0.8895	0	0.139	0.3518	0.3388	1	0.02404	0.07671	0.005147	0	0.0001171	0.0006257	0.000675	1	4
80	SOCS3	rs4969168	17	78357712	UTR-3	a	0.139619	16P	1.758e-09	3.288e-05	0.002242	HP	0.001381	0.009091	0.02391	1	0.02381	0.03842	0.1143	1	0.9607	0.9683	0.9604	0	0.003195	0.02134	0.1028	1	2.799e-05	0.01874	0.04657	1	0.03538	0.1047	0.1251	1	0.005641	0.008958	0.02982	1	6
81	BCL2	rs2046135	18	63147019	intron	a	0.0334633	BLD	1.622e-08	7.415e-07	4.189e-06	HP	0.5652	0.6227	0.45	0	0.1001	0.122	0.1032	0	2.197e-06	5.308e-07	2.09e-06	0	1.43e-06	0.0001858	0.0007767	1	0.2344	0.4848	0.4763	1	0.2183	0.2812	0.2626	0	0.9066	0.9177	0.9046	0	2
82	BCL2	rs17070739	18	63152150	intron	c	0.0379924	16P	1.203e-09	2.857e-06	2.999e-05	HP	0.5478	0.5268	0.5264	0	0.04109	0.1631	0.1413	1	1.741e-05	4.414e-06	5.537e-05	1	0.0001657	0.02672	0.06549	1	0.004966	0.05854	0.03039	1	0.1121	0.293	0.211	1	0.009902	0.03	0.0649	1	6
83	BCL2	rs8097624	18	63153066	intron	a	0.022332	BLD	5.88e-09	2.866e-07	3.946e-05	HP	0.9342	0.9465	0.9699	0	0.1527	0.1787	0.1211	0	1.367e-07	4.802e-08	2.595e-05	1	0.0001296	0.002406	0.01011	1	0.1078	0.3363	0.3062	1	0.0113	0.05234	0.02408	1	0.7827	0.8263	0.7122	0	4
85	LRRC25*	rs8101249	19	18391020	downstream	c	0.176077	16P	2.318e-09	0.00198	0.0002916	HP	0.03025	0.1113	0.1666	1	0.008261	0.02432	0.05271	1	0.07334	0.2768	0.1418	1	0.1448	0.2292	0.1288	0	0.02868	0.04133	0.03648	0	0.3882	0.7261	0.7366	1	2.659e-08	0.00756	0.0005763	1	5
86	DMPK	rs16939	19	45772798	intron	a	0.458923	16P	4.253e-08	4.288e-05	3.883e-05	HP	0.2349	0.3032	0.4625	1	5.844e-05	0.0004018	0.002978	1	0.8449	0.8529	0.7377	0	0.2087	0.2471	0.3407	1	0.0002676	0.03374	0.02142	1	0.009548	0.00658	0.001804	0	0.004332	0.03173	0.01184	1	5
87	IGFL4*	rs10500295	19	46072145	upstream	a	0.0276559	24P	1.609e-08	0.0003403	0.002455	HP	0.1409	0.2651	0.463	1	0.7125	0.8542	0.873	0	0.003331	0.03286	0.01427	1	0.08851	0.1046	0.3747	1	1.275e-06	0.0008116	0.001102	1	0.01312	0.1109	0.3511	1	0.0165	0.04401	0.0642	1	6
88	SLC8A2	rs11083878	19	47436586	intron	g	0.0825471	16P	3.29e-09	0.000217	0.003692	HP	0.01043	0.01383	0.03034	1	0.0002706	0.007599	0.008648	1	0.696	0.7791	0.8002	0	0.8847	0.7463	0.7683	0	0.5389	0.8519	0.9646	1	4.591e-07	0.0005945	0.009203	1	0.002783	0.05318	0.06939	1	5
89	BPI	rs5741804	20	38323940	missense	a	0.0466475	16P	1.814e-10	5.393e-05	5.767e-06	HP	0.2637	0.2966	0.1725	0	0.4736	0.4942	0.4367	0	0.2234	0.3583	0.6287	1	2.399e-05	0.003429	0.0007223	1	0.03035	0.02912	0.1351	1	0.04406	0.051	0.0009623	0	4.222e-08	0.0009199	0.0029	1	4
90	MMP9	rs9509	20	46016514	UTR-3	g	0.0237093	16P	1.371e-08	4.385e-05	1.665e-06	HP	0.0008061	0.004764	0.0005912	0	0.4518	0.614	0.7018	0	0.001147	0.002352	4.917e-05	0	0.01376	0.02553	0.04328	1	0.2982	0.5468	0.8593	1	1.247e-05	0.002796	0.005078	1	0.3144	0.694	0.6788	1	4
91	NFATC2	rs6067766	20	51423549	intron	a	0.115397	16P	1.023e-08	0.0002818	0.0005626	HP	0.1565	0.304	0.3722	1	0.003311	0.076	0.1137	1	0.03087	0.06555	0.09213	1	0.06215	0.09167	0.09834	0	2.485e-05	0.004656	0.0006097	1	0.004574	0.01892	0.06971	1	0.04171	0.1936	0.3849	1	6
95	VPREB3/C22orf15*	rs6003875	22	23759673	upstream/upstream	g	0.23684	16P	1.915e-08	2.037e-05	1.441e-06	HP	0.006635	0.05941	0.04497	1	0.9326	0.9635	0.98	0	0.0003198	0.0003742	0.0002095	0	0.01277	0.1104	0.06719	1	0.08761	0.1075	0.1366	0	0.01939	0.1093	0.1797	1	0.0002352	0.002418	0.0001428	0	3
96	PPARA	rs4253721	22	46212338	intron	g	0.0453441	16P	1.247e-08	0.0002348	0.0001431	HP					0.4321	0.5459	0.2024	0	2.716e-05	0.001822	0.01882	1	0.3663	0.4022	0.5602	0	5.835e-05	0.006021	0.0008803	1	0.0219	0.07071	0.07977	1	0.008413	0.05798	0.03404	1	4
97	PPARA	rs4253778	22	46234737	intron	c	0.184255	16P	7.1e-09	0.0004528	0.003708	HP	0.7414	0.6622	0.5265	0	0.9001	0.9012	0.9715	0	0.9396	0.9586	0.991	0	1.465e-05	0.0153	0.1441	1	0.0005832	0.005409	0.001252	1	7.622e-06	0.0003896	0.001973	1	0.07412	0.2499	0.5543	1	4
ID=SNP numbering within this table;Locus=gene symbol;Chr = chromosome; Location = location in base pairs; EA = effect allele; EAF = EA frequency.
Domain indicates the pleiotropic domain in which minimal genome-wide significant p-values were attained in our pleiotropic meta-analysis examining: physiological (PHY), blood (BLD), inflammation (INF), 16 quantitative markers (16P), 7 diseases and death (8DD), and all 24 phenotypes (24P) domains.
Meta p-values are provided for all three pleiotropic meta-tests (FpFc, OpFc, and ObFc) for a given domain (Fig. 1D).
Cohort-specific p-values (P_Op, P_Ob, and P_Fv) are for pathway 2a.
Group indicates the type of association defined in the “Genetic heterogeneity and correlation in pleiotropic meta-analysis” section.
Column(s) “P_Op < P_Fv” indicates whether -log10(P_Op) + log10(P_Fv) ≥ 0.2 (=1) in a given cohort.
Column “N_cohorts” shows the number of cohorts with antagonistic heterogeneity, characterized by P_Op < P_Fv with a difference of ≥0.2 orders of magnitude.
Empty cells indicate missing SNPs in a given study.
Quantitative markers: ADPN = Adiponectin; AlbU = albumin in urine; AlbS = albumin serum; BG = blood glucose; BMI=body mass index; CRP = C-reactive protein; DBP = diastolic blood pressure; FEV1 = forced expiratory volume in 1 second; HR = heart rate; HDL-C = high-density lipoprotein cholesterol; HGB = hemoglobin; IL6 = interleukin 6; SBP = systolic blood pressure; TC = total cholesterol; TG = trig…
Risk outcomes: AF = atrial fibrillation; cancer; CHD = coronary heart disease; DM = diabetes mellitus; death; HF = heart failure; ND = dementia of Alzheimer type, and stroke.
PHY domain includes 5 markers: BMI; DBP; SBP; FEV1; HR
BLD domain includes 8 markers: ADPN; AlbS; BG; Creatinine; HDL-C; HGB; TC; TG.
INF domain includes 3 markers: AlbU; CRP; IL6.
16P domain includes 16 markers from PHY; BLD; INF.
8DD domain includes 7 diseases and death.
24P domain includes 24 markers from 16P and 8DD.
