# Supplementary material for: Pleiotropic Meta-Analysis of Age-Related Phenotypes Addressing Evolutionary Uncertainty in Their Molecular Mechanisms
Source: Front Genet. 2019 May 10;10:433. doi: 10.3389/fgene.2019.00433 (PMC6524409; doi:10.3389/fgene.2019.00433)
Supplement: Supplementary file 8 [file Table_9.XLSX]

## Sheet: Supplementary Table 9
Supplementary Table 9. Top 41 Ingenuity canonical pathways for four gene sets.
Ingenuity Canonical Pathways	logP_pw1	P-value_pw1	Ratio_pw1	Genes_pw1	N_pw1	logP_pw2	P-value_pw2	Ratio_pw2	Genes_pw2	N_pw2	logP_pw1&2	P-value_pw1&2	Ratio_pw1&2	Genes_pw1&2	N_pw1&2	logP_AlbU	P-value_AlbU	Ratio_AlbU	Genes_AlbU	N_AlbU
Inhibition of Matrix Metalloproteases	3.49876	0.000317133	0.0769	ADAM17,MMP11,MMP2	3	4.79474	1.6042e-05	0.1	MMP9,SDC2,MMP10,MMP16	4	7.98432	1.03677e-08	0.179	ADAM17,MMP11,MMP2,MMP9,SDC2,MMP10,MMP16	7	2.46757	0.00340748	0.0513	LRP1,MMP16	2
Leukocyte Extravasation Signaling	2.21852	0.00604623	0.0188	CXCL12,MMP11,IRS2,MMP2	4	6.81055	1.54685e-07	0.0411	CXCR4,GNAI2,IRS2,VCL,MMP9,DLC1,MMP10,VCAM1,MMP16	9	7.36057	4.35942e-08	0.0563	CXCL12,CXCR4,GNAI2,MMP11,IRS2,VCL,MMP2,MMP9,DLC1,MMP10,VCAM1,MMP16	12	0.421243	0.379103	0.00469	MMP16	1
Neuroinflammation Signaling Pathway	4.95021	1.12148e-05	0.0256	CXCL12,IRS2,BCL2,IKBKB,APP,IL6,IRAK2,PLA2G4A	8	6.31373	4.85586e-07	0.0305	IRS2,NFATC2,MMP9,NLRP3,BCL2,APP,NOX4,IRAK2,TREM2,VCAM1	10	7.23913	5.7659e-08	0.0447	CXCL12,IRS2,MMP9,NFATC2,IKBKB,APP,NOX4,IL6,TREM2,VCAM1,NLRP3,BCL2,IRAK2,PLA2G4A	14	3.19326	0.000640825	0.016	TGFBR2,TGFBR3,BCL2,SLC1A3,PLA2G5	5
Granulocyte Adhesion and Diapedesis	1.62742	0.0235819	0.0167	CXCL12,MMP11,MMP2	3	5.21106	6.15085e-06	0.0385	CXCR4,GNAI2,MMP9,SDC2,MMP10,VCAM1,MMP16	7	6.16386	6.85702e-07	0.0556	CXCL12,CXCR4,GNAI2,MMP11,MMP2,MMP9,SDC2,MMP10,VCAM1,MMP16	10	1.21607	0.060804	0.0111	TNFRSF1B,MMP16	2
IL-8 Signaling	4.15906	6.93331e-05	0.0294	IRS2,MMP2,BCL2,IKBKB,IRAK2,RPS6KB1	6	4.8333	1.4679e-05	0.0337	GNAI2,IRS2,MMP9,BCL2,NOX4,IRAK2,VCAM1	7	5.67036	2.1362e-06	0.049	GNAI2,IRS2,MMP2,MMP9,BCL2,IKBKB,NOX4,IRAK2,RPS6KB1,VCAM1	10	2.9618	0.00109194	0.0196	EGFR,DEFA1 (includes others),BCL2,BAX	4
LXR/RXR Activation	2.08682	0.00818803	0.0248	APOH,FDFT1,IL6	3	2.83795	0.00145229	0.0312	MMP9,RXRA,ABCG1,SERPINA1	7	5.59637	2.53298e-06	0.0661	MMP9,C3,APOH,ABCG1,RXRA,SERPINA1,FDFT1,IL6	8	1.52656	0.0297467	0.0165	TNFRSF1B,ABCG5	2
FXR/RXR Activation	3.0428	0.000906151	0.0317	CYP19A1,APOH,FOXO1,MTTP	4	1.81175	0.015426	0.0219	PPARA,RXRA,SERPINA1	3	5.46457	3.43109e-06	0.0635	CYP19A1,C3,PPARA,APOH,RXRA,SERPINA1,FOXO1,MTTP	8	1.49428	0.0320418	0.0159	VLDLR,ABCG5	2
Granzyme B Signaling	2.87596	0.00133057	0.125	APAF1,LMNB2	2	2.7812	0.00165499	0.125	PARP1,ENDOG	2	5.374	4.22667e-06	0.25	PARP1,APAF1,ENDOG,LMNB2	3
Coagulation System	0.948489	0.112593	0.0286	F5	1	5.03034	9.32522e-06	0.114	TFPI,SERPINA1,PLAT,PLG	4	5.32692	4.71063e-06	0.143	TFPI,SERPINA1,PLAT,F5,PLG	5	2.56041	0.00275164	0.0571	F13A1,F5	2
Hepatic Fibrosis / Hepatic Stellate Cell Activation	4.38197	4.14981e-05	0.0323	COL5A2,MMP2,BCL2,IGFBP3,CYP2E1,IL6	6	3.09809	0.000797832	0.0263	MMP9,BCL2,IGFBP3,HGF,VCAM1	5	5.10965	7.76872e-06	0.0484	COL5A2,MMP2,MMP9,BCL2,IGFBP3,IL6,CYP2E1,HGF,VCAM1	9	5.46144	3.45589e-06	0.0323	EGFR,TGFBR2,TNFRSF1B,BCL2,BAX,HGF	6
Agranulocyte Adhesion and Diapedesis	1.55535	0.027839	0.0156	CXCL12,MMP11,MMP2	3	4.01982	9.55391e-05	0.0311	CXCR4,GNAI2,MMP9,MMP10,VCAM1,MMP16	6	4.99858	1.00327e-05	0.0469	CXCL12,CXCR4,GNAI2,MMP11,MMP2,MMP9,MMP10,VCAM1,MMP16	9	0.457053	0.349098	0.00521	MMP16	1
Hereditary Breast Cancer Signaling	6.06125	8.68459e-07	0.0461	BLM,HDAC5,IRS2,UBD,GADD45A,BRCA2,HDAC7	7	1.67819	0.0209804	0.0195	IRS2,CDK6,HDAC7	3	4.8634	1.36961e-05	0.0526	BLM,HDAC5,IRS2,UBD,BRCA2,GADD45A,CDK6,HDAC7	8	0.540661	0.287965	0.00658	POLR2A	1
Hepatic Cholestasis	4.74988	1.77877e-05	0.0375	CSF2,IKBKB,IL13,IL6,IRAK2,ESR1	6	1.53511	0.0291666	0.0171	PPARA,RXRA,IRAK2	3	4.70189	1.98661e-05	0.05	CSF2,PPARA,RXRA,IKBKB,IL13,IL6,IRAK2,ESR1	8	3.35633	0.000440219	0.025	TNFRSF1B,ABCG5,PRKAG1,ESR1	4
IL-15 Signaling	2.52824	0.00296318	0.0357	CSF2,IRS2,IL6	3	3.50583	0.000312014	0.0471	IL15,IRS2,VCAM1,SHC1	4	4.51432	3.05968e-05	0.0714	IL15,CSF2,IRS2,IL6,VCAM1,SHC1	6
HIF1α Signaling	2.03888	0.00914375	0.0238	MMP11,IRS2,MMP2	3	3.88712	0.000129683	0.0391	IRS2,MMP9,ARNT,MMP10,MMP16	5	4.46963	3.39132e-05	0.0556	MMP11,IRS2,MMP2,MMP9,ARNT,MMP10,MMP16	7	1.49428	0.0320418	0.0159	VHL,MMP16	2
Small Cell Lung Cancer Signaling	3.65229	0.000222696	0.046	IRS2,APAF1,BCL2,IKBKB	4	3.41105	0.000388104	0.0444	IRS2,BCL2,RXRA,CDK6	4	4.42771	3.73496e-05	0.069	IRS2,APAF1,BCL2,RXRA,IKBKB,CDK6	6	0.753433	0.176428	0.0235	EGFR,CDKN2A	2
Atherosclerosis Signaling	2.02029	0.00954355	0.0234	CXCL12,IL6,PLA2G4A	3	2.82552	0.00149446	0.031	CXCR4,MMP9,SERPINA1,VCAM1	4	4.42574	3.75199e-05	0.0547	CXCL12,CXCR4,MMP9,SERPINA1,IL6,PLA2G4A,VCAM1	7	0.604462	0.248621	0.00781	PLA2G5	1
Acute Phase Response Signaling	1.65271	0.0222482	0.017	APOH,IKBKB,IL6	3	2.3216	0.00476875	0.0225	SOCS3,SERPINA1,PLG,SHC1	4	4.40526	3.93316e-05	0.0455	C3,SOCS3,APOH,SERPINA1,IKBKB,IL6,PLG,SHC1	8	0.487732	0.325288	0.00568	TNFRSF1B	1
Glucocorticoid Receptor Signaling	4.62809	2.35454e-05	0.0231	ADRB2,CSF2,IRS2,BCL2,IKBKB,IL13,IL6,ESR1	8	1.95102	0.0111937	0.0142	IRS2,NFATC2,BCL2,VCAM1,SHC1	5	4.38866	4.08635e-05	0.0317	ADRB2,CSF2,IRS2,NFATC2,BCL2,IKBKB,IL13,IL6,ESR1,VCAM1,SHC1	11	2.99246	0.0010175	0.0144	TGFBR2,POLR2A,BCL2,PRKAG1,ESR1	5
Docosahexaenoic Acid (DHA) Signaling	5.95502	1.10912e-06	0.0926	IRS2,APAF1,BCL2,APP,FOXO1	5	2.80903	0.00155228	0.05	IRS2,BCL2,APP	3	4.38563	4.11501e-05	0.0926	IRS2,APAF1,BCL2,APP,FOXO1	5	2.19096	0.0064423	0.037	BCL2,BAX	2
Role of Cytokines in Mediating Communication between Immune Cells	3.08104	0.000829781	0.0556	CSF2,IL13,IL6	3	1.7453	0.0179763	0.037	IL15,IL21	2	4.38563	4.11501e-05	0.0926	IL15,CSF2,IL13,IL6,IL21	5
Th17 Activation Pathway	2.43012	0.00371434	0.033	CSF2,IL6,IRAK2	3	3.35689	0.000439651	0.043	NFATC2,SOCS3,IRAK2,IL21	4	4.31731	4.81603e-05	0.0659	CSF2,NFATC2,SOCS3,IL6,IRAK2,IL21	6
Death Receptor Signaling	4.78409	1.64403e-05	0.0538	TNFRSF10A,APAF1,BCL2,IKBKB,LMNA	5	1.31085	0.0488819	0.0215	PARP1,BCL2	2	4.26414	5.44331e-05	0.0645	PARP1,TNFRSF10A,APAF1,BCL2,IKBKB,LMNA	6	1.73922	0.0182299	0.0215	TNFRSF1B,BCL2	2
Axonal Guidance Signaling	1.56179	0.0274291	0.01	CXCL12,ADAM17,MMP11,IRS2,MMP2	5	3.89369	0.000127735	0.0179	CXCR4,GNAI2,IRS2,NFATC2,MMP9,SDC2,MMP10,SHC1,MMP16	9	4.21663	6.07257e-05	0.0261	CXCL12,MMP11,IRS2,MMP2,MMP9,NFATC2,SDC2,CXCR4,ADAM17,GNAI2,MMP10,SHC1,MMP16	13	1.00507	0.0988384	0.00602	CDK5,PRKAG1,MMP16	3
Role of Pattern Recognition Receptors in Recognition of Bacteria and Viruses	3.94829	0.000112643	0.036	CSF2,IRS2,NOD2,IL13,IL6	5	1.00814	0.0981423	0.0144	IRS2,NLRP3	2	4.19761	6.34445e-05	0.0504	CSF2,IRS2,C3,NOD2,NLRP3,IL13,IL6	7
Apoptosis Signaling	3.48843	0.000324769	0.0417	APAF1,BCL2,IKBKB,LMNA	4	2.23097	0.00587528	0.0462	PARP1,RXRA,RARG	3	4.18675	6.50508e-05	0.0625	PARP1,APAF1,ENDOG,BCL2,IKBKB,LMNA	6	2.89358	0.00127766	0.039	BCL2,CDKN2A,BAX
IL-4 Signaling	2.36494	0.00431583	0.0312	HMGA1,IRS2,RPS6KB1	3	3.27072	0.000536143	0.0408	INPP5D,IRS2,NFATC2,SHC1	4	4.18675	6.50508e-05	0.0625	HMGA1,INPP5D,IRS2,NFATC2,RPS6KB1,SHC1	6
Aryl Hydrocarbon Receptor Signaling	1.8987	0.0126271	0.0211	APAF1,IL6,ESR1	3	2.6079	0.00246661	0.027	RXRA,ARNT,RARG,CDK6	4	4.13898	7.26134e-05	0.0493	APAF1,RXRA,ARNT,IL6,CDK6,RARG,ESR1	7	2.41013	0.00388931	0.0211	CDKN2A,BAX,ESR1	3
Induction of Apoptosis by HIV1	4.25323	5.58171e-05	0.0656	APAF1,BCL2,IKBKB,ELP1	4	1.64591	0.0225991	0.0328	CXCR4,BCL2	2	4.12862	7.4367e-05	0.082	CXCR4,APAF1,BCL2,IKBKB,ELP1	5	3.46867	0.000339881	0.0492	TNFRSF1B,BCL2,BAX	3
Retinoic acid Mediated Apoptosis Signaling	1.72224	0.0189566	0.0323	TNFRSF10A,APAF1	2	2.70896	0.00195451	0.0462	PARP1,RXRA,RARG	3	4.09459	8.04287e-05	0.0806	PARP1,TNFRSF10A,APAF1,RXRA,RARG	5
Lymphotoxin β Receptor Signaling	4.04295	9.05838e-05	0.058	IRS2,APAF1,IKBKB,ELP1	4	1.52361	0.0299495	0.0282	IRS2,VCAM1	2	3.87225	0.000134201	0.0725	IRS2,APAF1,IKBKB,ELP1,VCAM1	5
VEGF Signaling	2.18969	0.00646111	0.027	IRS2,BCL2,FOXO1	3	4.07129	8.48618e-05	0.0427	IRS2,VCL,BCL2,ARNT,SHC1	5	3.83698	0.000145552	0.0541	IRS2,VCL,BCL2,ARNT,FOXO1,SHC1	6	1.59574	0.0253668	0.018	BCL2,EIF1	2
Role of JAK1 and JAK3 in γc Cytokine Signaling	0.630935	0.233919	0.0128	IRS2	1	4.92043	1.20108e-05	0.0641	IL15,IRS2,SOCS3,IL21,SHC1	5	3.62078	0.000239452	0.0641	IL15,IRS2,SOCS3,IL21,SHC1	5
Differential Regulation of Cytokine Production in Macrophages and T Helper Cells by IL-17A and IL-17F	4.52565	2.98089e-05	0.167	CSF2,IL13,IL6	3						3.57211	0.000267849	0.167	CSF2,IL13,IL6	3
Role of Osteoblasts, Osteoclasts and Chondrocytes in Rheumatoid Arthritis	4.8124	1.54027e-05	0.0298	ADAM17,CSF2,IRS2,BCL2,IKBKB,IL6,FOXO1	7	1.19253	0.0641908	0.0124	IRS2,NFATC2,BCL2	3	3.53625	0.000290904	0.034	ADAM17,CSF2,IRS2,NFATC2,BCL2,IKBKB,IL6,FOXO1	8	1.81257	0.0153967	0.0128	TNFRSF1B,BCL2,LRP1	3
p53 Signaling	4.37554	4.21171e-05	0.0442	TNFRSF10A,IRS2,APAF1,BCL2,GADD45A	5	1.16174	0.068906	0.0177	IRS2,BCL2	2	2.88462	0.0013043	0.0442	TNFRSF10A,IRS2,APAF1,BCL2,GADD45A	5	2.69058	0.00203903	0.0265	BCL2,CDKN2A,BAX	3
Apelin Cardiomyocyte Signaling Pathway	0.487975	0.325106	0.0087	IRS2	1	4.01924	9.56669e-05	0.0417	SLC8A2,GNAI2,IRS2,SLC9A3,ARNT	5	2.85077	0.00141003	0.0435	SLC8A2,GNAI2,IRS2,SLC9A3,ARNT	5
Colorectal Cancer Metastasis Signaling	1.95008	0.0112181	0.0157	MMP11,IRS2,MMP2,IL6	4	1.76017	0.0173714	0.0154	IRS2,MMP9,MMP10,MMP16	4	2.61964	0.00240082	0.0275	MMP11,IRS2,MMP2,MMP9,MMP10,IL6,MMP16	7	4.67986	2.08998e-05	0.0235	EGFR,TGFBR2,LRP1,BAX,PRKAG1,MMP16	6
Molecular Mechanisms of Cancer	1.34234	0.0454633	0.0102	IRS2,APAF1,BCL2,FOXO1	4	1.72952	0.0186416	0.0124	GNAI2,IRS2,BCL2,CDK6,SHC1	5	1.63626	0.0231067	0.0178	GNAI2,IRS2,APAF1,BCL2,CDK6,FOXO1,SHC1	7	4.60287	2.49536e-05	0.0178	TGFBR2,BCL2,CDKN2A,LRP1,BAX,CDK5,PRKAG1	7
STAT3 Pathway	0.439702	0.363328	0.00758	BCL2	1	1.84595	0.0142577	0.0226	SOCS3,BCL2,HGF	3	1.16419	0.0685184	0.0227	SOCS3,BCL2,HGF	3	4.9568	1.10458e-05	0.0379	EGFR,TGFBR2,TGFBR3,BCL2,HGF	5
Epithelial Adherens Junction Signaling						0.948356	0.112628	0.0132	VCL,HGF	2	0.541914	0.287135	0.0134	VCL,HGF	2	6.02137	9.51995e-07	0.0403	EGFR,TGFBR2,TGFBR3,YES1,HGF,NOTCH3	6
Canonical pathways identified using the Ingenuity Pathway Analysis software (as on February 2019) are enriched for genes at logP (=–log10(P)) ≥ 4 in at least one of four gene sets for: (i) pleiotropic SNPs from Tables 3 and 4 separately (pw1 and pw2, respectively) and combined (pw1&2) and (ii) albumin in urine (AlbU) SNPs from Table 2.
Color denotes pathways with enrichment at logP ≥ 4 in a given gene set
N denotes the number of genes in the corresponding set for a given pathway
Ratio denotes proportion of genes from our sets to those in the pathway
