# Supplementary material for: Pleiotropic Meta-Analysis of Age-Related Phenotypes Addressing Evolutionary Uncertainty in Their Molecular Mechanisms
Source: Front Genet. 2019 May 10;10:433. doi: 10.3389/fgene.2019.00433 (PMC6524409; doi:10.3389/fgene.2019.00433)
Supplement: Supplementary file 9 [file Table_10.XLSX]

## Sheet: Supplementary Table 10
Supplementary Table 10. Top 17 Ingenuity canonical pathways for the conventional and unconventional sets.
Ingenuity Canonical Pathways	logP_Conventional	P-value-Conventional	Ratio_Conventional	Genes_Conventional	N_Conventional	logP_Unconventional	P-value-Unconventional	Ratio_Unconventional	Genes_Unconventional	N_Unconventional
Neuroinflammation Signaling Pathway*	5.26052	5.48879e-06	0.0213	CXCL12,IRS2,BCL2,APP,IRAK2,IL6,VCAM1	7	5.74922	1.78148e-06	0.0319	IRS2,MMP9,NFATC2,NLRP3,BCL2,IKBKB,NOX4,IRAK2,TREM2,PLA2G4A	10
Docosahexaenoic Acid (DHA) Signaling*	5.10505	7.85151e-06	0.0667	IRS2,APAF1,BCL2,APP	4	1.59321	0.0255144	0.037	IRS2,BCL2	2
Glucocorticoid Receptor Signaling*	5.05255	8.86034e-06	0.0198	IRS2,BCL2,IL13,IL6,ESR1,SHC1,VCAM1	7	1.66042	0.0218565	0.0144	IRS2,CSF2,NFATC2,BCL2,IKBKB	5
Role of NFAT in Cardiac Hypertrophy	5.02676	9.40236e-06	0.0258	HDAC5,GNAI2,IRS2,IL6,SHC1,HDAC7	6	1.69188	0.0203291	0.0177	SLC8A2,IRS2,GATA4,HDAC7	4
Inhibition of Matrix Metalloproteases*	1.09089	0.0811175	0.025	ADAM17	1	4.51916	3.02579e-05	0.103	MMP9,SDC2,MMP10,MMP16	4
IL-8 Signaling*	4.11648	7.64753e-05	0.024	GNAI2,IRS2,BCL2,IRAK2,VCAM1	5	4.36237	4.34141e-05	0.0343	IRS2,MMP9,BCL2,IKBKB,NOX4,IRAK2,RPS6KB1	7
Granzyme B Signaling*	1.47813	0.0332561	0.0625	APAF1	1	4.29969	5.01546e-05	0.188	PARP1,ENDOG,LMNB2	3
HMGB1 Signaling	4.92477	1.18912e-05	0.0355	IRS2,IL13,PLAT,IL6,VCAM1	5	0.864079	0.136748	0.0142	IRS2,CSF2	2
Myc Mediated Apoptosis Signaling	4.67321	2.12219e-05	0.0519	IRS2,APAF1,BCL2,SHC1	4	1.31189	0.0487652	0.026	IRS2,BCL2	2
IL-15 Signaling*	4.50361	3.13608e-05	0.0471	IRS2,IL6,SHC1,VCAM1	4	2.16668	0.00681271	0.0357	IL15,IRS2,CSF2	3
Death Receptor Signaling*	4.35004	4.46646e-05	0.043	TNFRSF10A,APAF1,BCL2,LMNA	4	2.04539	0.0090077	0.0323	PARP1,BCL2,IKBKB	3
Small Cell Lung Cancer Signaling*	3.03917	0.000913764	0.0333	IRS2,APAF1,BCL2	3	4.29854	5.02876e-05	0.0575	IRS2,BCL2,RXRA,IKBKB,CDK6	5
Leukocyte Extravasation Signaling*	2.93046	0.00117365	0.0183	CXCL12,GNAI2,IRS2,VCAM1	4	4.24375	5.70496e-05	0.0329	CXCR4,IRS2,VCL,MMP9,DLC1,MMP10,MMP16	7
Th17 Activation Pathway*	1.78166	0.0165327	0.0215	IRAK2,IL6	2	4.20494	6.23819e-05	0.0549	CSF2,NFATC2,SOCS3,IRAK2,IL21	5
Hereditary Breast Cancer Signaling*	2.37429	0.00422386	0.0195	HDAC5,IRS2,HDAC7	3	4.14139	7.2212e-05	0.0395	BLM,IRS2,UBD,GADD45A,CDK6,HDAC7	6
IL-4 Signaling*	1.73883	0.0182462	0.0204	IRS2,SHC1	2	4.09408	8.05235e-05	0.0521	HMGA1,INPP5D,IRS2,NFATC2,RPS6KB1	5
p53 Signaling*	4.02005	9.54893e-05	0.0354	TNFRSF10A,IRS2,APAF1,BCL2	4	1.81754	0.0152216	0.0265	IRS2,BCL2,GADD45A	3
Canonical pathways identified using the Ingenuity Pathway Analysis software (as on February 2019) are enriched for genes at logP (=–log10(P)) ≥ 4 in at least one of two gene sets for pleiotropic SNPs from Tables 3 and 4: (i) from groups D, C, CB, and M (called conventional set) and (ii) groups HB and HP (called unconventional set).
The conventional set characterizes associations commonly expected in genetic association studies whereas the unconventional set highlights new phenomenon characterized by strong impact of antagonistic heterogeneity.
Color denotes pathways with enrichment at logP ≥ 4 in a given gene set
N denotes the number of genes in the corresponding set for a given pathway
Ratio denotes proportion of genes from our sets to those in the pathway
* Aterisk shows parthways enriched at logP ≥ 4 in pw1, pw2, and/or pw1&2 pathways in Supplementary Table S9
