# Supplementary material for: Pleiotropic Meta-Analysis of Age-Related Phenotypes Addressing Evolutionary Uncertainty in Their Molecular Mechanisms
Source: Front Genet. 2019 May 10;10:433. doi: 10.3389/fgene.2019.00433 (PMC6524409; doi:10.3389/fgene.2019.00433)
Supplement: Supplementary file 10 [file Table_11.XLSX]

## Sheet: Supplementary Table 11
Supplementary Table S11. Top 43 terms from Ingenuity tox list for conventional and unconventional sets.
Tox Functions	logP_Conventional	P-value-Conventional	Genes_Conventional	N_Conventional	logP_Unconventional	P-value-Unconventional	Genes_Unconventional	N_Unconventional
Enlargement of heart	9.42626	3.75e-10	ABCC4,ADAM17,BCL2,CAV3,CXCL12,GNAI2,HCN4,HDAC5,IL6,LMNA,NAD ,PLAT,PTGES,SHC1	14	9.88153	1.31e-10	BCL2,CPT1A,CYP19A1,ENDOG,GATA4,GRK5,HCN4,HGF,HMGA1,IKBKB,MMP10,MMP9,NFATC2,NOX4,PARP1,PLA2G4A,PPARA,RXRA,SCN5A,VCL	20
Hypertrophy of heart	9.41499	3.85e-10	ABCC4,ADAM17,BCL2,CAV3,CXCL12,GNAI2,HDAC5,IL6,NAD ,PLAT,PTGES,SHC1	12	8.35381	4.43e-09	BCL2,CPT1A,CYP19A1,ENDOG,GATA4,GRK5,HGF,HMGA1,IKBKB,MMP9,NFATC2,NOX4,PARP1,PLA2G4A,PPARA	15
Arrhythmia	7.49198	3.22e-08	CAV3,GNAI2,HCN4,IL6,LMNA,NAD ,NPPB,PLAT,VCAM1	9	4.05867	8.74e-05	DMPK,HCN4,MMP9,NOS1AP,NOX4,SCN5A,TFPI,VCL	8
Necrosis of cardiac muscle	6.71221	1.94e-07	APAF1,BCL2,CAV3,GNAI2,IL6,NAD ,NPPB,PLAT	8	0	0.0745	GATA4,RXRA	2
Cell death of cardiomyocytes	5.59249	2.56e-06	APAF1,BCL2,CAV3,GNAI2,IL6,NAD ,NPPB	7	0	0.0752	RXRA	1
Cell death of liver	4.94302	1.14e-05	APP,BCL2,CYP2E1,ESR1,IL6,SHC1,TNFRSF10A	7	0	0.0752	SCN5A	1
Familial ventricular tachycardia	4.9408	1.15e-05	GNAI2,HCN4,LMNA	3	3.93126	0.000117	DMPK,HCN4,SCN5A	3
Acute myocardial infarction	4.86591	1.36e-05	APP,CXCL12,IL6,NPPB,PLAT	5	1.62338	0.0238	HGF,PLG,PPARA	3
Apoptosis of cardiomyocytes	4.84329	1.43e-05	APAF1,BCL2,CAV3,GNAI2,IL6,NPPB	6	3.15208	0.000705	BCL2,GATA4,HGF,NOX4,PARP1,SOCS3	6
Familial arrhythmia	4.62913	2.35e-05	CAV3,GNAI2,HCN4,LMNA	4	4.50067	3.16e-05	DMPK,HCN4,NOS1AP,SCN5A,VCL	5
Dilation of left ventricle	4.6024	2.5e-05	CAV3,LMNA,PTGES	3	0.932754	0.0681	CXCR4,IGFBP3	2
Hypertrophy of cardiomyocytes	4.53319	2.93e-05	CAV3,HDAC5,IL6,PTGES,SHC1	5	3.11596	0.000766	GATA4,HGF,IKBKB,MMP9,NOX4	5
Ventricular hypertrophy	4.53319	2.93e-05	CAV3,CXCL12,HDAC5,IL6,PLAT	5	3.03037	0.000932	CPT1A,GATA4,HMGA1,PLA2G4A,PPARA	5
Pulmonary embolism	4.50705	3.11e-05	F5,NPPB,PLAT	3	0	0.0752	PDE4B	1
Supraventricular arrhythmia	4.4145	3.85e-05	HCN4,IL6,NPPB,PLAT,VCAM1	5	2.0978	0.00798	HCN4,MMP9,SCN5A,TFPI	4
Cardiac fibrillation	4.31357	4.86e-05	IL6,LMNA,NPPB,PLAT,VCAM1	5	2.02143	0.00952	MMP9,SCN5A,TFPI,VCL	4
Apoptosis of kidney cell lines	4.29045	5.12e-05	APP,BCL2,ESR1,SHC1,TFRC,TNFRSF10A	6	2.56959	0.00269	BCL2,GAS7,HGF,IGFBP3,NLRP3,TMEFF2	6
Myocardial infarction	4.23012	5.89e-05	APP,CXCL12,ESR1,IL6,NPPB,PLAT	6	3.30467	0.000496	CA9,CXCR4,HGF,MMP9,PARP1,PLG,PPARA	7
Left ventricular dysfunction	4.14628	7.14e-05	CAV3,IL6,LMNA,PLAT,PTGES	5	1.19614	0.0623	IKBKB	1
Cirrhosis	4.011	9.75e-05	ABCC4,ADAM17,ESR1,F5,IL13,IL6	6	3.0481	0.000895	CXCR4,HGF,IL15,MMP9,PDE4B,PPARA,SERPINA1	7
Necrosis of liver	3.94482	0.000114	BCL2,CYP2E1,ESR1,IL6,SHC1,TNFRSF10A	6	6.70431	1.98e-07	ARNT,BCL2,ENDOG,HGF,IKBKB,IL15,MMP9,PLG,PPARA,RXRA,SOCS3	11
Inherited primary arrhythmia syndrome	3.92816	0.000118	CAV3,HCN4,LMNA	3	4.27029	5.37e-05	DMPK,HCN4,NOS1AP,SCN5A	4
Apoptosis of hepatocytes	3.11748	0.000763	BCL2,IL6,SHC1,TNFRSF10A	4	4.98964	1.02e-05	BCL2,ENDOG,HGF,IKBKB,PLG,PPARA,SOCS3	7
Sinus-node dysfunction	2.37494	0.00422	HCN4	1	4.68169	2.08e-05	HCN4,SCN5A	2
Pulmonary Hypertension	2.26917	0.00538	FOSL2,NPPB,PLAT	3	5.00708	9.84e-06	ARG1,CA9,CSF2,CXCR4,PDE4B,PLG,SCN5A	7
Dilated cardiomyopathy	2.26552	0.00211	LMNA	1	4.65233	2.23e-05	GATA4,HCN4,IKBKB,MMP10,MMP9,NOX4,RXRA,SCN5A,VCL	9
Proliferation of hepatocytes	2.09725	0.00799	BCL2,CXCL12,IL6	3	9.14846	7.1e-10	ARNT,BCL2,CXCR4,DLC1,HGF,IKBKB,PLG,PPARA,RPS6KB1,RXRA,SOCS3	11
Failure of heart	2.00693	0.00984	CXCL12,IL6,NPPB,PLAT	4	4.25002	5.62e-05	CA9,GATA4,GRK5,MMP9,PDE4B,PLG,PPARA,RXRA,SCN5A	9
Liver carcinoma	1.79429	0.0161	ABCC4,ABCG1,ADAM17,BCL2,CXCL12,CYP39A1,ESR1,F5,FAF1,FBN1,FOXP2,HCN4,HDAC7,IL6,IRS2,LMNA,MRPS18A,MTHFD1,PCSK5,SHC1,VCAM1	21	5.89427	1.28e-06	ABCA4,ACSM3,ARG1,ARNT,BAG5,BCAT1,BCL2,BLM,C15orf41,CDK6,CXCR4,DLC1,ERI2,FBN2,GAS7,HBA1/HBA2,HCN4,HDAC7,HGF,IGFBP3,IGFL4,IKBKB,IL21,INPP5D,IRS2,LMNB2,LRRC25,MED23,MMP16,MMP9,MTHFD1L,NEB,NFATC2,NOD2,NOX4,NRG3,OIT3,PARP1,PDE4B,PKHD1,PLA2G4A,PPARA,RXRA,SCN5A,SLC39A10,SLC8A2,SLC9A3,SOCS3,TMEFF2,TREM2,UBD,VCL	52
Hepatomegaly	1.72235	0.019	ESR1,LMNA	2	7.85363	1.4e-08	ARG1,CYP19A1,FDFT1,HGF,INPP5D,PKHD1,PPARA,RXRA	8
Inflammation of liver	1.71137	0.00211	IL6	1	5.11156	7.73e-06	HBA1/HBA2,HGF,IKBKB,MMP9,NLRP3,NOD2,PDE4B,PPARA,RXRA,SOCS3,TFPI	11
Hepatocellular carcinoma	1.67963	0.0209	ADAM17,BCL2,CXCL12,CYP39A1,ESR1,F5,IL6	7	4.28628	5.17e-05	ACSM3,ARG1,BCL2,BLM,DLC1,HBA1/HBA2,HGF,IGFBP3,IKBKB,MMP9,NEB,NFATC2,OIT3,PPARA,RXRA,SOCS3,UBD	17
Liver tumor	1.45669	0.0349	ABCC4,ABCG1,ADAM17,BCL2,CXCL12,CYP39A1,ESR1,F5,FAF1,FBN1,FOXP2,HCN4,HDAC5,HDAC7,IL6,IRAK2,IRS2,LMNA,MRPS18A,MTHFD1,PCSK5,SHC1,VCAM1	23	7.82122	1.51e-08	ABCA4,ACSM3,ARG1,ARNT,BAG5,BCAT1,BCL2,BLM,C15orf41,CA9,CDK6,CSF2,CXCR4,DENR,DLC1,ERI2,EXOC3L4,FBN2,GADD45A,GAS7,HBA1/HBA2,HCN4,HDAC7,HGF,IGFBP3,IGFL4,IKBKB,IL15,IL21,INPP5D,IRAK2,IRS2,LMNB2,LRRC25,MED23,MMP16,MMP9,MTHFD1L,NEB,NFATC2,NOD2,NOX4,NRG3,OIT3,PARP1,PDE4B,PKHD1,PLA2G4A,PLG,PPARA,RXRA,SCN5A,SDC2,SERPINA1,SLC39A10,SLC8A2,SLC9A3,SOCS3,TERF1,TMEFF2,TREM2,UBD,VCL	63
Liver cancer					7.1447	7.17e-08	ABCA4,ACSM3,ARG1,ARNT,BAG5,BCAT1,BCL2,BLM,C15orf41,CA9,CDK6,CXCR4,DLC1,ERI2,FBN2,GAS7,HBA1/HBA2,HCN4,HDAC7,HGF,IGFBP3,IGFL4,IKBKB,IL15,IL21,INPP5D,IRS2,LMNB2,LRRC25,MED23,MMP16,MMP9,MTHFD1L,NEB,NFATC2,NOD2,NOX4,NRG3,OIT3,PARP1,PDE4B,PKHD1,PLA2G4A,PLG,PPARA,RXRA,SCN5A,SERPINA1,SLC39A10,SLC8A2,SLC9A3,SOCS3,TMEFF2,TREM2,UBD,VCL	56
Enlargement of heart cells					5.60408	2.49e-06	ENDOG,GATA4,HGF,IKBKB,MMP9,NFATC2,NOX4,PPARA	8
Dysfunction of heart					5.60028	2.51e-06	CPT1A,GATA4,HMGA1,IKBKB,MMP9,NOX4,PLG,PPARA,RXRA	9
Cell death of liver cells					5.60028	2.51e-06	BCL2,ENDOG,HGF,IKBKB,IL15,MMP9,PLG,PPARA,SOCS3	9
Apoptosis of liver cells					5.51932	3.02e-06	BCL2,ENDOG,HGF,IKBKB,MMP9,PLG,PPARA,SOCS3	8
Enlargement of cardiomyocytes					5.04233	9.07e-06	ENDOG,GATA4,HGF,IKBKB,MMP9,NOX4,PPARA	7
Familial congenital heart disease					4.8215	1.51e-05	DLC1,GATA4,NOS1AP,PCSK6,RARG,RXRA,SCN5A	7
Enlargement of heart ventricle					4.67922	2.09e-05	CPT1A,GATA4,HMGA1,MMP9,NLRP3,PLA2G4A,PPARA	7
Persistent truncus arteriosus					4.65957	2.19e-05	GATA4,PCSK6,RARG,RXRA	4
Regeneration of liver					4.27471	5.31e-05	CSF2,HGF,IKBKB,MMP9,SOCS3	5
Toxicological functions identified using the Ingenuity Pathway Analysis software (as on February 2019) are enriched for genes at logP (=–log10(P)) ≥ 4 in at least one of two gene sets for pleiotropic SNPs from Tables 3 and 4 from: (i) groups D, C, CB, and M (called conventional set) and (ii) groups HB and HP (called unconventional set).
The conventional set characterizes associations commonly expected in genetic association studies whereas the unconventional set highlights new phenomenon characterized by strong impact of antagonistic heterogeneity.
Color denotes tox terms with enrichment at logP ≥ 4 in a given gene set
N denotes the number of genes in the corresponding set for a given tox term
