# Supplementary material for: Pleiotropic Meta-Analysis of Age-Related Phenotypes Addressing Evolutionary Uncertainty in Their Molecular Mechanisms
Source: Front Genet. 2019 May 10;10:433. doi: 10.3389/fgene.2019.00433 (PMC6524409; doi:10.3389/fgene.2019.00433)
Supplement: Supplementary file 11 [file Table_12.XLSX]

## Sheet: Supplementary Table 12
Supplementary Table 12. Top GO terms for biological processes enriched in DAVID.
GO biological process*	logP_pw1	P-value_pw1	Ratio_pw1	Genes_pw1	N_pw1	logP_pw2	P-value_pw2	Ratio_pw2	Genes_pw2	N_pw2	logP_pw1&2	P-value_pw1&2	Ratio_pw1&2	Genes_pw1&2	N_pw1&2	logP_AlbU	P-value_AlbU	Ratio_AlbU	Genes_AlbU	N_AlbU	logP_conventional	P-value_conventional	Ratio_conventional	Genes	N_conventional	logP_unconventional	P-value_Unconventional	Ratio_UNconventional	Genes_Unconventional	N_Unconventional
GO:0030890~positive regulation of B cell proliferation	3.28155	0.000522939	0.0345036	IRS2, TFRC, BCL2, IL13	4	4.39787	4.00064e-05	0.0362135	IRS2, SLC39A10, BCL2, NFATC2, IL21	5	6.0335	9.25764e-07	0.0294204	IRS2, TFRC, SLC39A10, BCL2, IL13, NFATC2, IL21	7						3.75698	0.000174993	0.0499875	IRS2, TFRC, BCL2, IL13	4	4.24097	5.74156e-05	4.9505	IRS2, SLC39A10, BCL2, NFATC2, IL21	5
GO:0001666~response to hypoxia	1.48691	0.0325906	0.0345036	ADAM17, APAF1, CXCL12, MMP2	4	3.68169	0.000208118	0.0506989	PLAT, NOX4, VCAM1, PPARA, CA9, CXCR4, ARNT	7	5.63756	2.30377e-06	0.0462321	PLAT, NOX4, VCAM1, PPARA, CA9, CXCR4, ADAM17, APAF1, CXCL12, MMP2, ARNT	11	2.83691	0.00145576	0.0652061	EPAS1, TGFBR2, TGFBR3, RYR2, DPP4	5	2.87125	0.00134507	0.0624844	PLAT, VCAM1, ADAM17, APAF1, CXCL12	5	1.84614	0.0142515	4.9505	NOX4, PPARA, CA9, CXCR4, ARNT	5
GO:0022617~extracellular matrix disassembly	1.28587	0.0517766	0.0258777	FBN1, MMP2, MMP11	3	3.26504	0.000543202	0.0362135	MMP10, MMP9, MMP16, FBN2, PLG	5	5.40556	3.93041e-06	0.0336233	MMP10, MMP9, FBN1, MMP16, FBN2, MMP2, PLG, MMP11	8											3.11419	0.00076879	4.9505	MMP10, MMP9, MMP16, FBN2, PLG	5
GO:0006641~triglyceride metabolic process**	4.93129	1.17142e-05	0.0431295	LMF1, APOH, CYP2E1, CPT1A, MTTP	5						4.94254	1.14145e-05	0.0252175	CAV3, LMF1, APOH, CYP2E1, CPT1A, MTTP	6	2.63794	0.00230175	0.0391236	FABP1, FABP2, CPS1	3	1.02904	0.0935326	0.0249938	CAV3, CYP2E1	2	1.81279	0.0153891	2.9703	LMF1, APOH, CPT1A	3
GO:0042493~response to drug	4.51848	3.03053e-05	0.0776331	HDAC5, IL6, BCL2, GATA4, ADAM17, ABCC4, RPS6KB1, CYP2E1, CPT1A	9						4.91022	1.22966e-05	0.0546379	HDAC5, ARG1, IL6, CA9, BCL2, GATA4, ADAM17, ABCC4, RPS6KB1, CYP2E1, NFATC2, CPT1A, TERF1	13	1.95994	0.0109663	0.0652061	SLC1A3, ABCG5, BCL2, TGFBR2, CPS1	5	2.80996	0.00154897	0.0749813	HDAC5, IL6, BCL2, ADAM17, ABCC4, CYP2E1	6	2.88115	0.00131477	7.92079	ARG1, CA9, BCL2, GATA4, RPS6KB1, NFATC2, CPT1A, TERF1	8
GO:0002576~platelet degranulation	2.07483	0.00841721	0.0345036	APP, F5, APOH, ABCC4	4	2.7715	0.00169237	0.0362135	APP, SERPINA1, HGF, PLG, VCL	5	4.53186	2.9386e-05	0.0336233	APP, F5, APOH, ABCC4, SERPINA1, HGF, PLG, VCL	8	1.45587	0.0350053	0.0391236	F5, F13A1, HGF	3	1.47264	0.0336789	0.0374906	APP, F5, ABCC4	3	2.62503	0.00237122	4.9505	APOH, SERPINA1, HGF, PLG, VCL	5
GO:0045944~positive regulation of transcription from RNA polymerase II promoter	2.7375	0.0018302	0.103511	HDAC5, APP, IL6, NOD2, ADRB2, FOSL2, GATA4, ESR1, FOXO1, IKBKB, HMGA1, NKX2-2	12	1.64782	0.0224999	0.0796697	PPARA, APP, SSBP2, RARG, RXRA, HGF, NFATC2, PARP1, NLRP3, ATF1, ARNT	11	4.02301	9.4839e-05	0.0924642	PPARA, IL6, FOSL2, RARG, SSBP2, RXRA, ESR1, FOXO1, HGF, NLRP3, HMGA1, ATF1, ARNT, HDAC5, ADRB2, NOD2, APP, GATA4, IKBKB, NFATC2, PARP1, NKX2-2	22	2.20845	0.00618805	0.117371	NOTCH3, EGFR, CDKN2A, EPAS1, ESR1, HGF, YES1, MEIS1, FOXP1	9						2.62803	0.0023549	13.8614	PPARA, RARG, SSBP2, RXRA, HGF, NLRP3, HMGA1, ATF1, ARNT, NOD2, GATA4, IKBKB, PARP1, NFATC2	14
GO:0008284~positive regulation of cell proliferation						4.01006	9.7711e-05	0.0796697	CAV3, IRS2, RARG, GNAI2, PKHD1, BCL2, SHC1, IL15, HGF, GRK5, IL21	11	3.72178	0.000189766	0.0588408	CAV3, CSF2, IL6, IRS2, RARG, GNAI2, PKHD1, IL15, HGF, IL21, BCL2, ADAM17, SHC1, GRK5	14	1.98532	0.0103439	0.0782473	EGFR, BCL2, TGFBR2, FABP1, HGF, DPP4	6	2.74216	0.00181069	0.0874781	CAV3, IRS2, IL6, GNAI2, BCL2, ADAM17, SHC1	7	2.42413	0.00376589	8.91089	CSF2, IRS2, RARG, PKHD1, BCL2, IL15, HGF, GRK5, IL21	9
Top GO terms for biological processes were enriched in DAVID at logP (=–log10(P)) ≥4 in at least one of six gene sets for SNPs from: (i) Table 3 (pw1) (ii) Table 4 (pw2), (iii) Tables 3&4 (pw1&2), (iv) Table 2 albumin in urine (AlbU), (v) Tables 3 and 4 from groups D, C, CB, and M (conventional set), and (vi) Tables 3 and 4 from groups HB and HP (unconventional set).
The conventional set characterizes associations commonly expected in genetic association studies whereas the unconventional set highlights new phenomenon characterized by strong impact of antagonistic heterogeneity.
Color denotes GO terms with enrichment at logP ≥ 4 in a given gene set
N denotes the number of genes in the corresponding set for a given GO term
Ratio denotes proportion of genes from our sets to those in the GO term
*GO category GO direct
**GO:0019433 (child term) triglyceride catabolic process for AlbU
